# Supplementary material for: Multi-omic characterization of the maize GPI synthesis mutant gwt1 with defects in kernel development
Source: BMC Plant Biol. 2023 Apr 10;23:191. doi: 10.1186/s12870-023-04188-w (PMC10084604; doi:10.1186/s12870-023-04188-w)
Supplement: Supplementary file 1 — Supplementary Material 1 [file 12870_2023_4188_MOESM1_ESM.xlsx]

## Sheet: Table S1
Table S1. Genes that were involved in GPI synthesis and lipid remodeling in various species.
Step	Human	Arabidopsis thiliana	Zea mays	Description
1	PIGA	AT3G45100(SETH2)	Zm00001d005497/Zm00001d021570	UDP-Glycosyltransferase superfamily protein
	PIGC	AT2G34980(SETH1)	Zm00001d051136	Phosphatidylinositol N-acetylglucosaminyltransferase subunit C
	PIGH	-	-	phosphatidylinositol glycan anchor biosynthesis class H
	PIGP	AT2G39445/AT1G61280	Zm00001d005550	phosphatidylinositol glycan anchor biosynthesis class P
	PIGQ	AT3G57170	Zm00001d012034	phosphatidylinositol glycan anchor biosynthesis class Q
	PIGY	-	-	phosphatidylinositol glycan anchor biosynthesis class Y
	DPM2	AT1G74340	-	dolichyl-phosphate mannosyltransferase subunit 2, regulatory
2	PIGL	AT3G58130/AT2G27340	Zm00001d001819/Zm00001d026629	N-acetylglucosaminylphosphatidylinositol de-N-acetylase family protein
3	CLPTM1L	AT5G08500/AT5G23575	Zm00001d003602/Zm00001d000257	cleft lip and palate transmembrane protein 1
4	PIGW	AT4G17910	Zm00001d047181/Zm00001d029333	glucosaminyl-phosphotidylinositol O-acyltransferase
5	unknown	-	-
6	PIGM	AT5G22130(PNT1)	Zm00001d005370	phosphatidylinositol glycan anchor biosynthesis class M
	PIGX	AT5G46850	Zm00001d030954(PBN1)	phosphatidylinositol glycan anchor biosynthesis class X
7	PIGV	AT1G11880	Zm00001d000085/Zm00001d044554	phosphatidylinositol glycan anchor biosynthesis class V;GPI mannosyltransferase 2
8	PIGN	AT3G01380	Zm00001d016990	Sulfatase and phosphatidylinositolglycan class N domain-containing protein
9	PIGB	AT5G14850	Zm00001d014968/Zm00001d014973	Alg9-like mannosyltransferase family
10	PIGF	AT1G16040	Zm00001d027485/Zm00001d048450
	PIGO	AT5G17250	Zm00001d040268	Alkaline-phosphatase-like family protein
11	PIGF	AT1G16040	Zm00001d027485/Zm00001d048450
	PIGG	AT2G22530	Zm00001d018289	Alkaline-phosphatase-like family protein
12	PIGK	AT1G08750	Zm00001d053627	Peptidase C13 family
	GPAA1	AT5G19130	Zm00001d043842	GPI transamidase component family protein
	PIGS	AT3G07180	Zm00001d012118	GPI transamidase component PIG-S-like protein
	PIGT	AT3G07140	Zm00001d051025/Zm00001d036055	GPI transamidase component Gpi16 subunit family protein
	PIGU	AT1G63110/AT1G12730	Zm00001d017654	GPI transamidase subunit PIG-U
13	PGAP1	AT3G27325	Zm00001d019947	Post-GPI Attachment to Proteins Inositol Deacylase 1
14	PGAP5 (MPPE1)	AT1G53710	Zm00001d047241	Post-GPI Attachment to Proteins 5 (metallophosphoesterase 1)
15	p24delta3/4/5/6	AT1G21900/AT3G10780/AT1G09580/AT1G57620	Zm00001d018194/Zm00001d037163	p24 delta subfamily delta-1 subclass protein 3/4/5/6
	p24delta7/8/9/10/11/Emp24	AT2G03290/AT1G14010/AT1G26690/AT1G69460/AT3G29070/AT2G03040	Zm00001d006951/Zm00001d022238/Zm00001d047163	p24 delta subfamily delta-2 subclass protein 7/8/9/10/11
	p24beta3	AT3G22845	Zm00001d033986/Zm00001d013290	p24 delta subfamily beta subclass protein 3
	p24beta2	AT3G07680	Zm00001d031637/Zm00001d049835	p24 delta subfamily beta subclass protein 2
16	PGAP3	AT5G62130/AT1G16560	Zm00001d025658/Zm00001d003352/Zm00001d027374/Zm00001d023226/Zm00001d000332/Zm00001d051582/Zm00001d010874/Zm00001d010875/Zm00001d048496	post-GPI attachment to proteins factor 3
17	PGAP2	-	-	post-GPI attachment to proteins 2
18	PGAP4	-	-	post-GPI attachment to proteins GalNAc transferase 4

## Sheet: Table S2
Table S2. GO analysis of DEGs
category	GO.ID	Term	Annotated	Significant	PValue	ann.genes	Regulation
BP	GO:0080170	hydrogen_peroxide_transmembrane_transport	27	3	0.00043	Zm00001d005421;Zm00001d019563;Zm00001d026177	Down
BP	GO:0046505	sulfolipid_metabolic_process	6	2	0.00044	Zm00001d008600;Zm00001d010585	Down
BP	GO:0046506	sulfolipid_biosynthetic_process	6	2	0.00044	Zm00001d008600;Zm00001d010585	Down
BP	GO:0015945	methanol_metabolic_process	8	2	0.00082	Zm00001d006877;Zm00001d011368	Down
BP	GO:0015946	methanol_oxidation	8	2	0.00082	Zm00001d006877;Zm00001d011368	Down
BP	GO:0030416	methylamine_metabolic_process	8	2	0.00082	Zm00001d006877;Zm00001d011368	Down
BP	GO:0042426	choline_catabolic_process	8	2	0.00082	Zm00001d006877;Zm00001d011368	Down
BP	GO:0043653	mitochondrial_fragmentation_involved_in_apoptotic_process	8	2	0.00082	Zm00001d011914;Zm00001d013458	Down
BP	GO:0042183	formate_catabolic_process	9	2	0.00105	Zm00001d006877;Zm00001d011368	Down
BP	GO:0015793	glycerol_transport	38	3	0.00119	Zm00001d005421;Zm00001d019563;Zm00001d026177	Down
BP	GO:0015942	formate_metabolic_process	10	2	0.00131	Zm00001d006877;Zm00001d011368	Down
BP	GO:0033137	negative_regulation_of_peptidyl-serine_phosphorylation	10	2	0.00131	Zm00001d035300;Zm00001d050343	Down
BP	GO:0019252	starch_biosynthetic_process	238	6	0.00207	Zm00001d013295;Zm00001d021515;Zm00001d028409;Zm00001d033937;Zm00001d045462;Zm00001d050032	Down
BP	GO:0005982	starch_metabolic_process	437	8	0.00294	Zm00001d013295;Zm00001d019757;Zm00001d021515;Zm00001d028409;Zm00001d033937;Zm00001d042637;Zm00001d045462;Zm00001d050032	Down
BP	GO:0042891	antibiotic_transport	52	3	0.00294	Zm00001d005421;Zm00001d019563;Zm00001d026177	Down
BP	GO:0015791	polyol_transport	53	3	0.00311	Zm00001d005421;Zm00001d019563;Zm00001d026177	Down
BP	GO:0009269	response_to_desiccation	123	4	0.00478	Zm00001d005421;Zm00001d019563;Zm00001d044173;Zm00001d047066	Down
BP	GO:0008610	lipid_biosynthetic_process	2357	23	0.00489	Zm00001d006877;Zm00001d008600;Zm00001d008623;Zm00001d010585;Zm00001d011368;Zm00001d013229;Zm00001d016343;Zm00001d021515;Zm00001d026690;Zm00001d027303;Zm00001d027592;Zm00001d028409;Zm00001d031428;Zm00001d033469;Zm00001d033937;Zm00001d041204;Zm00001d041576;Zm00001d044339;Zm00001d045462;Zm00001d046940;Zm00001d047256;Zm00001d049299;Zm00001d050317	Down
BP	GO:0048384	retinoic_acid_receptor_signaling_pathway	20	2	0.00533	Zm00001d015682;Zm00001d044339	Down
BP	GO:1902017	regulation_of_cilium_assembly	20	2	0.00533	Zm00001d011914;Zm00001d013458	Down
BP	GO:0035799	ureter_maturation	1	1	0.00549	Zm00001d044339	Down
BP	GO:0042904	9-cis-retinoic_acid_biosynthetic_process	1	1	0.00549	Zm00001d044339	Down
BP	GO:0042905	9-cis-retinoic_acid_metabolic_process	1	1	0.00549	Zm00001d044339	Down
BP	GO:0048799	animal_organ_maturation	1	1	0.00549	Zm00001d044339	Down
BP	GO:0009992	cellular_water_homeostasis	69	3	0.00652	Zm00001d005421;Zm00001d019563;Zm00001d026177	Down
BP	GO:0009250	glucan_biosynthetic_process	608	9	0.00656	Zm00001d013295;Zm00001d017441;Zm00001d021515;Zm00001d028409;Zm00001d033937;Zm00001d045462;Zm00001d046960;Zm00001d047738;Zm00001d050032	Down
BP	GO:0006629	lipid_metabolic_process	3599	31	0.00689	Zm00001d006877;Zm00001d008600;Zm00001d008623;Zm00001d010585;Zm00001d011368;Zm00001d013229;Zm00001d015805;Zm00001d016343;Zm00001d021515;Zm00001d026117;Zm00001d026690;Zm00001d027303;Zm00001d027592;Zm00001d028409;Zm00001d029955;Zm00001d031428;Zm00001d033469;Zm00001d033937;Zm00001d035300;Zm00001d036750;Zm00001d037565;Zm00001d041204;Zm00001d041576;Zm00001d044339;Zm00001d045462;Zm00001d046940;Zm00001d0…	Down
BP	GO:0019375	galactolipid_biosynthetic_process	74	3	0.0079	Zm00001d031428;Zm00001d033937;Zm00001d045462	Down
BP	GO:0015837	amine_transport	25	2	0.00826	Zm00001d026177;Zm00001d046667	Down
BP	GO:0034308	primary_alcohol_metabolic_process	76	3	0.0085	Zm00001d006877;Zm00001d011368;Zm00001d044339	Down
BP	GO:0051291	protein_heterooligomerization	79	3	0.00945	Zm00001d005421;Zm00001d027511;Zm00001d050343	Down
BP	GO:0019695	choline_metabolic_process	27	2	0.0096	Zm00001d006877;Zm00001d011368	Down
BP	GO:0033609	oxalate_metabolic_process	27	2	0.0096	Zm00001d006877;Zm00001d011368	Down
BP	GO:0071222	cellular_response_to_lipopolysaccharide	27	2	0.0096	Zm00001d031171;Zm00001d050343	Down
BP	GO:0034755	iron_ion_transmembrane_transport	28	2	0.0103	Zm00001d010957;Zm00001d046243	Down
BP	GO:0042135	neurotransmitter_catabolic_process	82	3	0.01046	Zm00001d006877;Zm00001d011368;Zm00001d049380	Down
BP	GO:0042402	cellular_biogenic_amine_catabolic_process	83	3	0.01081	Zm00001d006877;Zm00001d011368;Zm00001d049380	Down
BP	GO:0009247	glycolipid_biosynthetic_process	156	4	0.01088	Zm00001d008600;Zm00001d031428;Zm00001d033937;Zm00001d045462	Down
BP	GO:0055068	cobalt_ion_homeostasis	2	1	0.01095	Zm00001d046243	Down
BP	GO:0042737	drug_catabolic_process	550	8	0.01121	Zm00001d006877;Zm00001d011368;Zm00001d022104;Zm00001d027511;Zm00001d036823;Zm00001d042637;Zm00001d047066;Zm00001d054044	Down
BP	GO:0006884	cell_volume_homeostasis	85	3	0.01153	Zm00001d005421;Zm00001d019563;Zm00001d026177	Down
BP	GO:0019374	galactolipid_metabolic_process	86	3	0.0119	Zm00001d031428;Zm00001d033937;Zm00001d045462	Down
BP	GO:0032496	response_to_lipopolysaccharide	86	3	0.0119	Zm00001d031171;Zm00001d044339;Zm00001d050343	Down
BP	GO:0009310	amine_catabolic_process	87	3	0.01227	Zm00001d006877;Zm00001d011368;Zm00001d049380	Down
BP	GO:0051289	protein_homotetramerization	87	3	0.01227	Zm00001d005421;Zm00001d027511;Zm00001d054044	Down
BP	GO:0097237	cellular_response_to_toxic_substance	349	6	0.01283	Zm00001d012456;Zm00001d021334;Zm00001d027511;Zm00001d047066;Zm00001d050343;Zm00001d054044	Down
BP	GO:0006073	cellular_glucan_metabolic_process	929	11	0.0137	Zm00001d013295;Zm00001d017441;Zm00001d019757;Zm00001d021515;Zm00001d028409;Zm00001d033937;Zm00001d042637;Zm00001d045462;Zm00001d046960;Zm00001d047738;Zm00001d050032	Down
BP	GO:0044042	glucan_metabolic_process	936	11	0.01441	Zm00001d013295;Zm00001d017441;Zm00001d019757;Zm00001d021515;Zm00001d028409;Zm00001d033937;Zm00001d042637;Zm00001d045462;Zm00001d046960;Zm00001d047738;Zm00001d050032	Down
BP	GO:0031640	killing_of_cells_of_other_organism	34	2	0.01496	Zm00001d019176;Zm00001d027500	Down
BP	GO:0044364	disruption_of_cells_of_other_organism	34	2	0.01496	Zm00001d019176;Zm00001d027500	Down
BP	GO:0055082	cellular_chemical_homeostasis	944	11	0.01526	Zm00001d003990;Zm00001d005421;Zm00001d010957;Zm00001d011001;Zm00001d019563;Zm00001d021515;Zm00001d026177;Zm00001d046243;Zm00001d050343;Zm00001d051383;Zm00001d052155	Down
BP	GO:0000272	polysaccharide_catabolic_process	364	6	0.01548	Zm00001d017441;Zm00001d019757;Zm00001d022104;Zm00001d036823;Zm00001d042637;Zm00001d047480	Down
BP	GO:0006066	alcohol_metabolic_process	704	9	0.01595	Zm00001d003277;Zm00001d006877;Zm00001d011368;Zm00001d027592;Zm00001d033937;Zm00001d044339;Zm00001d045462;Zm00001d049299;Zm00001d049380	Down
BP	GO:0008153	para-aminobenzoic_acid_biosynthetic_process	3	1	0.01637	Zm00001d039264	Down
BP	GO:0035193	larval_central_nervous_system_remodeling	3	1	0.01637	Zm00001d052349	Down
BP	GO:0045476	nurse_cell_apoptotic_process	3	1	0.01637	Zm00001d052349	Down
BP	GO:0045477	regulation_of_nurse_cell_apoptotic_process	3	1	0.01637	Zm00001d052349	Down
BP	GO:0045924	regulation_of_female_receptivity	3	1	0.01637	Zm00001d052349	Down
BP	GO:0060180	female_mating_behavior	3	1	0.01637	Zm00001d052349	Down
BP	GO:0072189	ureter_development	3	1	0.01637	Zm00001d044339	Down
BP	GO:0090099	negative_regulation_of_decapentaplegic_signaling_pathway	3	1	0.01637	Zm00001d052349	Down
BP	GO:1904748	regulation_of_apoptotic_process_involved_in_development	3	1	0.01637	Zm00001d052349	Down
BP	GO:1990748	cellular_detoxification	177	4	0.01659	Zm00001d021334;Zm00001d027511;Zm00001d047066;Zm00001d054044	Down
BP	GO:0017001	antibiotic_catabolic_process	269	5	0.01662	Zm00001d006877;Zm00001d011368;Zm00001d027511;Zm00001d047066;Zm00001d054044	Down
BP	GO:0033135	regulation_of_peptidyl-serine_phosphorylation	36	2	0.01668	Zm00001d035300;Zm00001d050343	Down
BP	GO:0006083	acetate_metabolic_process	38	2	0.01848	Zm00001d006877;Zm00001d011368	Down
BP	GO:0050730	regulation_of_peptidyl-tyrosine_phosphorylation	38	2	0.01848	Zm00001d006254;Zm00001d008623	Down
BP	GO:0009744	response_to_sucrose	386	6	0.02004	Zm00001d001852;Zm00001d012378;Zm00001d035300;Zm00001d036750;Zm00001d045919;Zm00001d047256	Down
BP	GO:0030104	water_homeostasis	105	3	0.02022	Zm00001d005421;Zm00001d019563;Zm00001d026177	Down
BP	GO:0033692	cellular_polysaccharide_biosynthetic_process	863	10	0.021	Zm00001d013295;Zm00001d017441;Zm00001d021515;Zm00001d028409;Zm00001d033937;Zm00001d042514;Zm00001d045462;Zm00001d046960;Zm00001d047738;Zm00001d050032	Down
BP	GO:1901160	primary_amino_compound_metabolic_process	41	2	0.02133	Zm00001d006877;Zm00001d011368	Down
BP	GO:0009740	gibberellic_acid_mediated_signaling_pathway	392	6	0.02142	Zm00001d001852;Zm00001d003990;Zm00001d026177;Zm00001d028371;Zm00001d041576;Zm00001d050317	Down
BP	GO:0030854	positive_regulation_of_granulocyte_differentiation	4	1	0.02177	Zm00001d050343	Down
BP	GO:0031076	embryonic_camera-type_eye_development	4	1	0.02177	Zm00001d044339	Down
BP	GO:0031664	regulation_of_lipopolysaccharide-mediated_signaling_pathway	4	1	0.02177	Zm00001d031171	Down
BP	GO:0031665	negative_regulation_of_lipopolysaccharide-mediated_signaling_pathway	4	1	0.02177	Zm00001d031171	Down
BP	GO:0032688	negative_regulation_of_interferon-beta_production	4	1	0.02177	Zm00001d031171	Down
BP	GO:0034122	negative_regulation_of_toll-like_receptor_signaling_pathway	4	1	0.02177	Zm00001d031171	Down
BP	GO:0060339	negative_regulation_of_type_I_interferon-mediated_signaling_pathway	4	1	0.02177	Zm00001d031171	Down
BP	GO:0072489	methylammonium_transmembrane_transport	4	1	0.02177	Zm00001d026177	Down
BP	GO:0034285	response_to_disaccharide	394	6	0.0219	Zm00001d001852;Zm00001d012378;Zm00001d035300;Zm00001d036750;Zm00001d045919;Zm00001d047256	Down
BP	GO:0019725	cellular_homeostasis	1263	13	0.02204	Zm00001d003990;Zm00001d005421;Zm00001d010957;Zm00001d011001;Zm00001d019563;Zm00001d021334;Zm00001d021515;Zm00001d026177;Zm00001d046024;Zm00001d046243;Zm00001d050343;Zm00001d051383;Zm00001d052155	Down
BP	GO:0010476	gibberellin_mediated_signaling_pathway	398	6	0.02287	Zm00001d001852;Zm00001d003990;Zm00001d026177;Zm00001d028371;Zm00001d041576;Zm00001d050317	Down
BP	GO:0051290	protein_heterotetramerization	43	2	0.02332	Zm00001d005421;Zm00001d027511	Down
BP	GO:0071370	cellular_response_to_gibberellin_stimulus	402	6	0.02387	Zm00001d001852;Zm00001d003990;Zm00001d026177;Zm00001d028371;Zm00001d041576;Zm00001d050317	Down
BP	GO:0045490	pectin_catabolic_process	112	3	0.02391	Zm00001d022104;Zm00001d036823;Zm00001d042637	Down
BP	GO:0071396	cellular_response_to_lipid	1981	18	0.02412	Zm00001d001852;Zm00001d003990;Zm00001d013527;Zm00001d015682;Zm00001d020680;Zm00001d026177;Zm00001d026690;Zm00001d028371;Zm00001d031171;Zm00001d036750;Zm00001d041576;Zm00001d044339;Zm00001d045728;Zm00001d046960;Zm00001d047256;Zm00001d047428;Zm00001d050317;Zm00001d050343	Down
BP	GO:0006735	NADH_regeneration	44	2	0.02435	Zm00001d006877;Zm00001d011368	Down
BP	GO:0051259	protein_complex_oligomerization	517	7	0.02435	Zm00001d003554;Zm00001d005421;Zm00001d027511;Zm00001d039497;Zm00001d047841;Zm00001d050343;Zm00001d054044	Down
BP	GO:0001932	regulation_of_protein_phosphorylation	885	10	0.02446	Zm00001d006254;Zm00001d008623;Zm00001d016807;Zm00001d017441;Zm00001d031171;Zm00001d035300;Zm00001d036750;Zm00001d047256;Zm00001d048994;Zm00001d050343	Down
BP	GO:0044262	cellular_carbohydrate_metabolic_process	1713	16	0.02626	Zm00001d003277;Zm00001d013295;Zm00001d017441;Zm00001d019757;Zm00001d021515;Zm00001d026690;Zm00001d028409;Zm00001d033937;Zm00001d042514;Zm00001d042637;Zm00001d045462;Zm00001d045919;Zm00001d046960;Zm00001d047738;Zm00001d049380;Zm00001d050032	Down
BP	GO:0034637	cellular_carbohydrate_biosynthetic_process	1026	11	0.02627	Zm00001d003277;Zm00001d013295;Zm00001d017441;Zm00001d021515;Zm00001d028409;Zm00001d033937;Zm00001d042514;Zm00001d045462;Zm00001d046960;Zm00001d047738;Zm00001d050032	Down
BP	GO:0009685	gibberellin_metabolic_process	205	4	0.0267	Zm00001d037565;Zm00001d041576;Zm00001d047256;Zm00001d050317	Down
BP	GO:0051260	protein_homooligomerization	305	5	0.02681	Zm00001d005421;Zm00001d027511;Zm00001d047841;Zm00001d050343;Zm00001d054044	Down
BP	GO:0008299	isoprenoid_biosynthetic_process	1031	11	0.02709	Zm00001d013229;Zm00001d021515;Zm00001d027303;Zm00001d027592;Zm00001d028409;Zm00001d033469;Zm00001d041576;Zm00001d044339;Zm00001d046940;Zm00001d047256;Zm00001d050317	Down
BP	GO:0010801	negative_regulation_of_peptidyl-threonine_phosphorylation	5	1	0.02714	Zm00001d050343	Down
BP	GO:0032720	negative_regulation_of_tumor_necrosis_factor_production	5	1	0.02714	Zm00001d031171	Down
BP	GO:0033488	cholesterol_biosynthetic_process_via_24,25-dihydrolanosterol	5	1	0.02714	Zm00001d049299	Down
BP	GO:1903556	negative_regulation_of_tumor_necrosis_factor_superfamily_cytokine_production	5	1	0.02714	Zm00001d031171	Down
BP	GO:0070482	response_to_oxygen_levels	649	8	0.02717	Zm00001d013229;Zm00001d019176;Zm00001d033937;Zm00001d044339;Zm00001d045462;Zm00001d047066;Zm00001d047256;Zm00001d050343	Down
BP	GO:0005976	polysaccharide_metabolic_process	1581	15	0.02749	Zm00001d013295;Zm00001d017441;Zm00001d019757;Zm00001d021515;Zm00001d022104;Zm00001d028409;Zm00001d033937;Zm00001d036823;Zm00001d042514;Zm00001d042637;Zm00001d045462;Zm00001d046960;Zm00001d047480;Zm00001d047738;Zm00001d050032	Down
BP	GO:0006664	glycolipid_metabolic_process	209	4	0.02839	Zm00001d008600;Zm00001d031428;Zm00001d033937;Zm00001d045462	Down
BP	GO:0016102	diterpenoid_biosynthetic_process	213	4	0.03014	Zm00001d041576;Zm00001d044339;Zm00001d047256;Zm00001d050317	Down
BP	GO:0044264	cellular_polysaccharide_metabolic_process	1188	12	0.03094	Zm00001d013295;Zm00001d017441;Zm00001d019757;Zm00001d021515;Zm00001d028409;Zm00001d033937;Zm00001d042514;Zm00001d042637;Zm00001d045462;Zm00001d046960;Zm00001d047738;Zm00001d050032	Down
BP	GO:1903509	liposaccharide_metabolic_process	215	4	0.03104	Zm00001d008600;Zm00001d031428;Zm00001d033937;Zm00001d045462	Down
BP	GO:0071555	cell_wall_organization	1327	13	0.03123	Zm00001d013229;Zm00001d015129;Zm00001d016807;Zm00001d022104;Zm00001d027303;Zm00001d036823;Zm00001d042514;Zm00001d046960;Zm00001d047066;Zm00001d047087;Zm00001d047096;Zm00001d047293;Zm00001d047738	Down
BP	GO:0009585	red,_far-red_light_phototransduction	125	3	0.03168	Zm00001d003990;Zm00001d020231;Zm00001d041576	Down
BP	GO:0006041	glucosamine_metabolic_process	6	1	0.03248	Zm00001d050343	Down
BP	GO:0006791	sulfur_utilization	6	1	0.03248	Zm00001d027809	Down
BP	GO:0006792	regulation_of_sulfur_utilization	6	1	0.03248	Zm00001d027809	Down
BP	GO:0031663	lipopolysaccharide-mediated_signaling_pathway	6	1	0.03248	Zm00001d031171	Down
BP	GO:0034121	regulation_of_toll-like_receptor_signaling_pathway	6	1	0.03248	Zm00001d031171	Down
BP	GO:0051388	positive_regulation_of_neurotrophin_TRK_receptor_signaling_pathway	6	1	0.03248	Zm00001d006254	Down
BP	GO:0090097	regulation_of_decapentaplegic_signaling_pathway	6	1	0.03248	Zm00001d052349	Down
BP	GO:1901140	p-coumaryl_alcohol_transport	6	1	0.03248	Zm00001d027303	Down
BP	GO:0016101	diterpenoid_metabolic_process	323	5	0.03313	Zm00001d037565;Zm00001d041576;Zm00001d044339;Zm00001d047256;Zm00001d050317	Down
BP	GO:0051181	cofactor_transport	131	3	0.03566	Zm00001d005421;Zm00001d019563;Zm00001d026177	Down
BP	GO:0000271	polysaccharide_biosynthetic_process	951	10	0.03727	Zm00001d013295;Zm00001d017441;Zm00001d021515;Zm00001d028409;Zm00001d033937;Zm00001d042514;Zm00001d045462;Zm00001d046960;Zm00001d047738;Zm00001d050032	Down
BP	GO:0015850	organic_hydroxy_compound_transport	229	4	0.03777	Zm00001d005421;Zm00001d019563;Zm00001d026177;Zm00001d027303	Down
BP	GO:0002138	retinoic_acid_biosynthetic_process	7	1	0.03779	Zm00001d044339	Down
BP	GO:0002763	positive_regulation_of_myeloid_leukocyte_differentiation	7	1	0.03779	Zm00001d050343	Down
BP	GO:0005981	regulation_of_glycogen_catabolic_process	7	1	0.03779	Zm00001d017441	Down
BP	GO:0007619	courtship_behavior	7	1	0.03779	Zm00001d052349	Down
BP	GO:0008101	decapentaplegic_signaling_pathway	7	1	0.03779	Zm00001d052349	Down
BP	GO:0008582	regulation_of_synaptic_growth_at_neuromuscular_junction	7	1	0.03779	Zm00001d052349	Down
BP	GO:0015843	methylammonium_transport	7	1	0.03779	Zm00001d026177	Down
BP	GO:0042549	photosystem_II_stabilization	7	1	0.03779	Zm00001d043299	Down
BP	GO:1902742	apoptotic_process_involved_in_development	7	1	0.03779	Zm00001d052349	Down
BP	GO:1904396	regulation_of_neuromuscular_junction_development	7	1	0.03779	Zm00001d052349	Down
BP	GO:0044804	autophagy_of_nucleus	56	2	0.03799	Zm00001d011914;Zm00001d013458	Down
BP	GO:0001666	response_to_hypoxia	575	7	0.03979	Zm00001d013229;Zm00001d019176;Zm00001d033937;Zm00001d045462;Zm00001d047066;Zm00001d047256;Zm00001d050343	Down
BP	GO:0009631	cold_acclimation	233	4	0.03984	Zm00001d027511;Zm00001d047113;Zm00001d047117;Zm00001d054044	Down
BP	GO:0000045	autophagosome_assembly	137	3	0.03988	Zm00001d011914;Zm00001d013458;Zm00001d026117	Down
BP	GO:0006720	isoprenoid_metabolic_process	1236	12	0.03996	Zm00001d013229;Zm00001d021515;Zm00001d027303;Zm00001d027592;Zm00001d028409;Zm00001d033469;Zm00001d037565;Zm00001d041576;Zm00001d044339;Zm00001d046940;Zm00001d047256;Zm00001d050317	Down
BP	GO:1905037	autophagosome_organization	139	3	0.04134	Zm00001d011914;Zm00001d013458;Zm00001d026117	Down
BP	GO:0060919	auxin_influx	59	2	0.04176	Zm00001d016343;Zm00001d025703	Down
BP	GO:0071219	cellular_response_to_molecule_of_bacterial_origin	59	2	0.04176	Zm00001d031171;Zm00001d050343	Down
BP	GO:0006069	ethanol_oxidation	8	1	0.04307	Zm00001d044339	Down
BP	GO:0014031	mesenchymal_cell_development	8	1	0.04307	Zm00001d044339	Down
BP	GO:0014032	neural_crest_cell_development	8	1	0.04307	Zm00001d044339	Down
BP	GO:0019483	beta-alanine_biosynthetic_process	8	1	0.04307	Zm00001d049380	Down
BP	GO:0019878	lysine_biosynthetic_process_via_aminoadipic_acid	8	1	0.04307	Zm00001d038345	Down
BP	GO:0032717	negative_regulation_of_interleukin-8_production	8	1	0.04307	Zm00001d031171	Down
BP	GO:1990417	snoRNA_release_from_pre-rRNA	8	1	0.04307	Zm00001d024713	Down
BP	GO:0016143	S-glycoside_metabolic_process	351	5	0.04467	Zm00001d013229;Zm00001d021515;Zm00001d027303;Zm00001d028371;Zm00001d033539	Down
BP	GO:0019757	glycosinolate_metabolic_process	351	5	0.04467	Zm00001d013229;Zm00001d021515;Zm00001d027303;Zm00001d028371;Zm00001d033539	Down
BP	GO:0019760	glucosinolate_metabolic_process	351	5	0.04467	Zm00001d013229;Zm00001d021515;Zm00001d027303;Zm00001d028371;Zm00001d033539	Down
BP	GO:0010962	regulation_of_glucan_biosynthetic_process	62	2	0.04567	Zm00001d017441;Zm00001d046960	Down
BP	GO:0006879	cellular_iron_ion_homeostasis	145	3	0.04589	Zm00001d010957;Zm00001d011001;Zm00001d046243	Down
BP	GO:0045637	regulation_of_myeloid_cell_differentiation	63	2	0.047	Zm00001d024713;Zm00001d050343	Down
BP	GO:0043436	oxoacid_metabolic_process	4025	30	0.04788	Zm00001d006877;Zm00001d007578;Zm00001d008600;Zm00001d008623;Zm00001d010585;Zm00001d011368;Zm00001d013229;Zm00001d020984;Zm00001d021515;Zm00001d026690;Zm00001d027303;Zm00001d027592;Zm00001d028371;Zm00001d028409;Zm00001d031428;Zm00001d033469;Zm00001d033539;Zm00001d035300;Zm00001d037565;Zm00001d038345;Zm00001d039264;Zm00001d041204;Zm00001d041576;Zm00001d044339;Zm00001d045919;Zm00001d046940;Zm00001d0…	Down
BP	GO:0042273	ribosomal_large_subunit_biogenesis	248	4	0.04815	Zm00001d024713;Zm00001d040878;Zm00001d041513;Zm00001d047509	Down
BP	GO:0003376	sphingosine-1-phosphate_receptor_signaling_pathway	9	1	0.04833	Zm00001d052349	Down
BP	GO:0014033	neural_crest_cell_differentiation	9	1	0.04833	Zm00001d044339	Down
BP	GO:0030259	lipid_glycosylation	9	1	0.04833	Zm00001d031428	Down
BP	GO:0035914	skeletal_muscle_cell_differentiation	9	1	0.04833	Zm00001d047367	Down
BP	GO:0042399	ectoine_metabolic_process	9	1	0.04833	Zm00001d049380	Down
BP	GO:0042400	ectoine_catabolic_process	9	1	0.04833	Zm00001d049380	Down
BP	GO:0044790	negative_regulation_by_host_of_viral_release_from_host_cell	9	1	0.04833	Zm00001d051383	Down
BP	GO:0045663	positive_regulation_of_myoblast_differentiation	9	1	0.04833	Zm00001d047367	Down
BP	GO:0046725	negative_regulation_by_virus_of_viral_protein_levels_in_host_cell	9	1	0.04833	Zm00001d051383	Down
BP	GO:0090520	sphingolipid_mediated_signaling_pathway	9	1	0.04833	Zm00001d052349	Down
BP	GO:1900038	negative_regulation_of_cellular_response_to_hypoxia	9	1	0.04833	Zm00001d050343	Down
BP	GO:2001009	regulation_of_plant-type_cell_wall_cellulose_biosynthetic_process	9	1	0.04833	Zm00001d046960	Down
BP	GO:0006082	organic_acid_metabolic_process	4036	30	0.04934	Zm00001d006877;Zm00001d007578;Zm00001d008600;Zm00001d008623;Zm00001d010585;Zm00001d011368;Zm00001d013229;Zm00001d020984;Zm00001d021515;Zm00001d026690;Zm00001d027303;Zm00001d027592;Zm00001d028371;Zm00001d028409;Zm00001d031428;Zm00001d033469;Zm00001d033539;Zm00001d035300;Zm00001d037565;Zm00001d038345;Zm00001d039264;Zm00001d041204;Zm00001d041576;Zm00001d044339;Zm00001d045919;Zm00001d046940;Zm00001d0…	Down
BP	GO:0010480	microsporocyte_differentiation	65	2	0.0497	Zm00001d019757;Zm00001d042637	Down
BP	GO:0030323	respiratory_tube_development	65	2	0.0497	Zm00001d026117;Zm00001d044339	Down
BP	GO:0030324	lung_development	65	2	0.0497	Zm00001d026117;Zm00001d044339	Down
BP	GO:0048533	sporocyte_differentiation	65	2	0.0497	Zm00001d019757;Zm00001d042637	Down
CC	GO:0009568	amyloplast_starch_grain	6	2	0.00046	Zm00001d033937;Zm00001d045462	Down
CC	GO:0005576	extracellular_region	5084	44	0.00143	Zm00001d001852;Zm00001d003990;Zm00001d006877;Zm00001d007935;Zm00001d008200;Zm00001d011368;Zm00001d015129;Zm00001d015682;Zm00001d015805;Zm00001d016741;Zm00001d016807;Zm00001d018323;Zm00001d022104;Zm00001d026117;Zm00001d026134;Zm00001d027500;Zm00001d027592;Zm00001d031171;Zm00001d035753;Zm00001d036823;Zm00001d037876;Zm00001d040878;Zm00001d041531;Zm00001d041685;Zm00001d043479;Zm00001d044173;Zm00001d0…	Down
CC	GO:0031428	box_C/D_snoRNP_complex	46	3	0.00217	Zm00001d024713;Zm00001d041513;Zm00001d049508	Down
CC	GO:0009505	plant-type_cell_wall	1162	15	0.00223	Zm00001d015129;Zm00001d019176;Zm00001d022104;Zm00001d026177;Zm00001d027500;Zm00001d035753;Zm00001d036823;Zm00001d041685;Zm00001d046938;Zm00001d046960;Zm00001d047066;Zm00001d047113;Zm00001d047117;Zm00001d047293;Zm00001d053288	Down
CC	GO:0009569	chloroplast_starch_grain	14	2	0.00269	Zm00001d033937;Zm00001d045462	Down
CC	GO:0043036	starch_grain	14	2	0.00269	Zm00001d033937;Zm00001d045462	Down
CC	GO:0009501	amyloplast	53	3	0.00325	Zm00001d033937;Zm00001d045462;Zm00001d050032	Down
CC	GO:0098572	stromal_side_of_plastid_thylakoid_membrane	2	1	0.01112	Zm00001d013295	Down
CC	GO:0001651	dense_fibrillar_component	29	2	0.01137	Zm00001d041513;Zm00001d049508	Down
CC	GO:0005618	cell_wall	2513	23	0.01258	Zm00001d001852;Zm00001d015129;Zm00001d018323;Zm00001d019176;Zm00001d022104;Zm00001d026177;Zm00001d027500;Zm00001d035753;Zm00001d036823;Zm00001d039497;Zm00001d041685;Zm00001d045919;Zm00001d046938;Zm00001d046960;Zm00001d047066;Zm00001d047087;Zm00001d047096;Zm00001d047113;Zm00001d047117;Zm00001d047293;Zm00001d050924;Zm00001d052155;Zm00001d053288	Down
CC	GO:0030312	external_encapsulating_structure	2538	23	0.01403	Zm00001d001852;Zm00001d015129;Zm00001d018323;Zm00001d019176;Zm00001d022104;Zm00001d026177;Zm00001d027500;Zm00001d035753;Zm00001d036823;Zm00001d039497;Zm00001d041685;Zm00001d045919;Zm00001d046938;Zm00001d046960;Zm00001d047066;Zm00001d047087;Zm00001d047096;Zm00001d047113;Zm00001d047117;Zm00001d047293;Zm00001d050924;Zm00001d052155;Zm00001d053288	Down
CC	GO:0009514	glyoxysome	41	2	0.02199	Zm00001d027511;Zm00001d054044	Down
CC	GO:0030014	CCR4-NOT_complex	42	2	0.023	Zm00001d015682;Zm00001d024713	Down
CC	GO:0000153	cytoplasmic_ubiquitin_ligase_complex	47	2	0.02837	Zm00001d011914;Zm00001d013458	Down
CC	GO:0005732	small_nucleolar_ribonucleoprotein_complex	132	3	0.03786	Zm00001d024713;Zm00001d041513;Zm00001d049508	Down
CC	GO:0009579	thylakoid	1217	12	0.04034	Zm00001d006877;Zm00001d011368;Zm00001d013295;Zm00001d019176;Zm00001d021334;Zm00001d021515;Zm00001d027592;Zm00001d033038;Zm00001d039497;Zm00001d043299;Zm00001d046940;Zm00001d046960	Down
CC	GO:0015935	small_ribosomal_subunit	344	5	0.0441	Zm00001d015682;Zm00001d037876;Zm00001d039497;Zm00001d050924;Zm00001d052602	Down
CC	GO:0005788	endoplasmic_reticulum_lumen	141	3	0.04459	Zm00001d003554;Zm00001d009210;Zm00001d046024	Down
MF	GO:0045735	nutrient_reservoir_activity	107	24	< 1e-30	Zm00001d005793;Zm00001d019155;Zm00001d019156;Zm00001d019162;Zm00001d020591;Zm00001d030855;Zm00001d048806;Zm00001d048807;Zm00001d048808;Zm00001d048809;Zm00001d048810;Zm00001d048812;Zm00001d048813;Zm00001d048816;Zm00001d048817;Zm00001d048818;Zm00001d048847;Zm00001d048848;Zm00001d048849;Zm00001d048850;Zm00001d048851;Zm00001d048852;Zm00001d049243;Zm00001d049476	Down
MF	GO:0019777	Atg12_transferase_activity	4	2	0.00023	Zm00001d011914;Zm00001d013458	Down
MF	GO:0033840	NDP-glucose-starch_glucosyltransferase_activity	4	2	0.00023	Zm00001d033937;Zm00001d045462	Down
MF	GO:0019776	Atg8_ligase_activity	7	2	0.0008	Zm00001d011914;Zm00001d013458	Down
MF	GO:0015254	glycerol_channel_activity	31	3	0.00095	Zm00001d005421;Zm00001d019563;Zm00001d026177	Down
MF	GO:0008863	formate_dehydrogenase_(NAD+)_activity	9	2	0.00136	Zm00001d006877;Zm00001d011368	Down
MF	GO:0004096	catalase_activity	11	2	0.00206	Zm00001d027511;Zm00001d054044	Down
MF	GO:0015168	glycerol_transmembrane_transporter_activity	45	3	0.00281	Zm00001d005421;Zm00001d019563;Zm00001d026177	Down
MF	GO:0004617	phosphoglycerate_dehydrogenase_activity	13	2	0.0029	Zm00001d006877;Zm00001d011368	Down
MF	GO:0009011	starch_synthase_activity	14	2	0.00336	Zm00001d033937;Zm00001d045462	Down
MF	GO:0004373	glycogen_(starch)_synthase_activity	15	2	0.00387	Zm00001d033937;Zm00001d045462	Down
MF	GO:0019863	IgE_binding	52	3	0.00423	Zm00001d033937;Zm00001d036823;Zm00001d045462	Down
MF	GO:0005372	water_transmembrane_transporter_activity	53	3	0.00447	Zm00001d005421;Zm00001d019563;Zm00001d026177	Down
MF	GO:0015250	water_channel_activity	53	3	0.00447	Zm00001d005421;Zm00001d019563;Zm00001d026177	Down
MF	GO:0019865	immunoglobulin_binding	53	3	0.00447	Zm00001d033937;Zm00001d036823;Zm00001d045462	Down
MF	GO:0005497	androgen_binding	1	1	0.00625	Zm00001d044339	Down
MF	GO:0015166	polyol_transmembrane_transporter_activity	61	3	0.00662	Zm00001d005421;Zm00001d019563;Zm00001d026177	Down
MF	GO:0016426	tRNA_(adenine)_methyltransferase_activity	26	2	0.01144	Zm00001d047367;Zm00001d049508	Down
MF	GO:0008696	4-amino-4-deoxychorismate_lyase_activity	2	1	0.01246	Zm00001d039264	Down
MF	GO:0090353	polygalacturonase_inhibitor_activity	2	1	0.01246	Zm00001d035753	Down
MF	GO:0016433	rRNA_(adenine)_methyltransferase_activity	31	2	0.01604	Zm00001d047367;Zm00001d049508	Down
MF	GO:0004310	farnesyl-diphosphate_farnesyltransferase_activity	3	1	0.01864	Zm00001d016343	Down
MF	GO:0046509	1,2-diacylglycerol_3-beta-galactosyltransferase_activity	3	1	0.01864	Zm00001d031428	Down
MF	GO:0051996	squalene_synthase_activity	3	1	0.01864	Zm00001d016343	Down
MF	GO:0097007	4,8,12-trimethyltrideca-1,3,7,11-tetraene_synthase_activity	3	1	0.01864	Zm00001d013229	Down
MF	GO:0097008	(3E)-4,8-dimethyl-1,3,7-nonatriene_synthase_activity	3	1	0.01864	Zm00001d013229	Down
MF	GO:0140102	catalytic_activity,_acting_on_a_rRNA	94	3	0.02124	Zm00001d010371;Zm00001d047367;Zm00001d049508	Down
MF	GO:0051213	dioxygenase_activity	253	5	0.02166	Zm00001d012456;Zm00001d027592;Zm00001d037565;Zm00001d041204;Zm00001d050317	Down
MF	GO:0008242	omega_peptidase_activity	37	2	0.02242	Zm00001d033539;Zm00001d047423	Down
MF	GO:0070403	NAD+_binding	37	2	0.02242	Zm00001d006877;Zm00001d011368	Down
MF	GO:0016209	antioxidant_activity	354	6	0.02421	Zm00001d003990;Zm00001d019176;Zm00001d021334;Zm00001d027511;Zm00001d047066;Zm00001d054044	Down
MF	GO:0046510	UDP-sulfoquinovose:DAG_sulfoquinovosyltransferase_activity	4	1	0.02477	Zm00001d008600	Down
MF	GO:0097363	protein_O-GlcNAc_transferase_activity	4	1	0.02477	Zm00001d050343	Down
MF	GO:0004601	peroxidase_activity	264	5	0.02543	Zm00001d003990;Zm00001d019176;Zm00001d027511;Zm00001d047066;Zm00001d054044	Down
MF	GO:0030414	peptidase_inhibitor_activity	101	3	0.02559	Zm00001d027500;Zm00001d035680;Zm00001d035681	Down
MF	GO:0005381	iron_ion_transmembrane_transporter_activity	41	2	0.02715	Zm00001d010957;Zm00001d046243	Down
MF	GO:0016273	arginine_N-methyltransferase_activity	42	2	0.0284	Zm00001d047367;Zm00001d049508	Down
MF	GO:0016423	tRNA_(guanine)_methyltransferase_activity	42	2	0.0284	Zm00001d047367;Zm00001d049508	Down
MF	GO:0004867	serine-type_endopeptidase_inhibitor_activity	43	2	0.02966	Zm00001d035680;Zm00001d035681	Down
MF	GO:0016684	oxidoreductase_activity,_acting_on_peroxide_as_acceptor	277	5	0.03041	Zm00001d003990;Zm00001d019176;Zm00001d027511;Zm00001d047066;Zm00001d054044	Down
MF	GO:0008115	sarcosine_oxidase_activity	5	1	0.03087	Zm00001d020984	Down
MF	GO:0009931	calcium-dependent_protein_serine/threonine_kinase_activity	112	3	0.03332	Zm00001d013527;Zm00001d026690;Zm00001d047428	Down
MF	GO:0010857	calcium-dependent_protein_kinase_activity	112	3	0.03332	Zm00001d013527;Zm00001d026690;Zm00001d047428	Down
MF	GO:0097472	cyclin-dependent_protein_kinase_activity	115	3	0.03562	Zm00001d013760;Zm00001d017441;Zm00001d048994	Down
MF	GO:0004753	saccharopine_dehydrogenase_activity	6	1	0.03693	Zm00001d038345	Down
MF	GO:0016262	protein_N-acetylglucosaminyltransferase_activity	6	1	0.03693	Zm00001d050343	Down
MF	GO:0016920	pyroglutamyl-peptidase_activity	6	1	0.03693	Zm00001d047423	Down
MF	GO:0045303	diaminobutyrate-2-oxoglutarate_transaminase_activity	6	1	0.03693	Zm00001d049380	Down
MF	GO:1901618	organic_hydroxy_compound_transmembrane_transporter_activity	118	3	0.03799	Zm00001d005421;Zm00001d019563;Zm00001d026177	Down
MF	GO:0008559	xenobiotic_transmembrane_transporting_ATPase_activity	50	2	0.03912	Zm00001d016343;Zm00001d025703	Down
MF	GO:0042910	xenobiotic_transmembrane_transporter_activity	50	2	0.03912	Zm00001d016343;Zm00001d025703	Down
MF	GO:0016434	rRNA_(cytosine)_methyltransferase_activity	51	2	0.04055	Zm00001d047367;Zm00001d049508	Down
MF	GO:0016427	tRNA_(cytosine)_methyltransferase_activity	52	2	0.042	Zm00001d047367;Zm00001d049508	Down
MF	GO:0015200	methylammonium_transmembrane_transporter_activity	7	1	0.04295	Zm00001d026177	Down
MF	GO:0010328	auxin_influx_transmembrane_transporter_activity	55	2	0.04648	Zm00001d016343;Zm00001d025703	Down
MF	GO:0001758	retinal_dehydrogenase_activity	8	1	0.04893	Zm00001d044339	Down
MF	GO:0008398	sterol_14-demethylase_activity	8	1	0.04893	Zm00001d049299	Down
MF	GO:0016707	gibberellin_3-beta-dioxygenase_activity	8	1	0.04893	Zm00001d050317	Down
MF	GO:0030597	RNA_glycosylase_activity	8	1	0.04893	Zm00001d010371	Down
MF	GO:0030598	rRNA_N-glycosylase_activity	8	1	0.04893	Zm00001d010371	Down
MF	GO:0046624	sphingolipid_transporter_activity	8	1	0.04893	Zm00001d052349	Down
MF	GO:0070016	armadillo_repeat_domain_binding	8	1	0.04893	Zm00001d015682	Down
BP	GO:0043207	response_to_external_biotic_stimulus	4952	247	2e-17	ZeamMp157;Zm00001d001900;Zm00001d002011;Zm00001d002119;Zm00001d002283;Zm00001d002316;Zm00001d002899;Zm00001d003399;Zm00001d003776;Zm00001d004197;Zm00001d004442;Zm00001d004909;Zm00001d004966;Zm00001d005528;Zm00001d005735;Zm00001d005859;Zm00001d005923;Zm00001d006257;Zm00001d006364;Zm00001d007159;Zm00001d007175;Zm00001d007187;Zm00001d007310;Zm00001d007368;Zm00001d007491;Zm00001d007654;Zm00001d008581…	Up
BP	GO:0009607	response_to_biotic_stimulus	5040	250	2.3e-17	ZeamMp157;Zm00001d001900;Zm00001d002011;Zm00001d002119;Zm00001d002283;Zm00001d002316;Zm00001d002899;Zm00001d003399;Zm00001d003776;Zm00001d004197;Zm00001d004442;Zm00001d004909;Zm00001d004966;Zm00001d005528;Zm00001d005735;Zm00001d005859;Zm00001d005923;Zm00001d006257;Zm00001d006364;Zm00001d007159;Zm00001d007175;Zm00001d007187;Zm00001d007310;Zm00001d007368;Zm00001d007491;Zm00001d007654;Zm00001d008581…	Up
BP	GO:0051707	response_to_other_organism	4941	246	3e-17	ZeamMp157;Zm00001d001900;Zm00001d002011;Zm00001d002119;Zm00001d002283;Zm00001d002316;Zm00001d002899;Zm00001d003399;Zm00001d003776;Zm00001d004197;Zm00001d004442;Zm00001d004909;Zm00001d004966;Zm00001d005528;Zm00001d005735;Zm00001d005859;Zm00001d005923;Zm00001d006257;Zm00001d006364;Zm00001d007159;Zm00001d007175;Zm00001d007187;Zm00001d007310;Zm00001d007491;Zm00001d007654;Zm00001d008581;Zm00001d008628…	Up
BP	GO:0001101	response_to_acid_chemical	5444	256	6.1e-15	Zm00001d001781;Zm00001d001900;Zm00001d002011;Zm00001d002025;Zm00001d002534;Zm00001d003016;Zm00001d003349;Zm00001d003399;Zm00001d003512;Zm00001d003524;Zm00001d004335;Zm00001d004366;Zm00001d004467;Zm00001d004966;Zm00001d005859;Zm00001d005890;Zm00001d005923;Zm00001d005936;Zm00001d006257;Zm00001d006364;Zm00001d006791;Zm00001d007175;Zm00001d007840;Zm00001d008581;Zm00001d008727;Zm00001d009029;Zm00001d0…	Up
BP	GO:0050896	response_to_stimulus	17040	614	2.7e-14	ZeamMp157;Zm00001d001781;Zm00001d001900;Zm00001d002011;Zm00001d002025;Zm00001d002063;Zm00001d002119;Zm00001d002283;Zm00001d002316;Zm00001d002343;Zm00001d002410;Zm00001d002441;Zm00001d002534;Zm00001d002592;Zm00001d002673;Zm00001d002707;Zm00001d002802;Zm00001d002803;Zm00001d002806;Zm00001d002847;Zm00001d002888;Zm00001d002899;Zm00001d003016;Zm00001d003162;Zm00001d003228;Zm00001d003349;Zm00001d003399…	Up
BP	GO:1901700	response_to_oxygen-containing_compound	7573	326	3.8e-14	Zm00001d001781;Zm00001d001900;Zm00001d002011;Zm00001d002025;Zm00001d002283;Zm00001d002410;Zm00001d002534;Zm00001d002806;Zm00001d003016;Zm00001d003349;Zm00001d003399;Zm00001d003512;Zm00001d003524;Zm00001d004335;Zm00001d004366;Zm00001d004467;Zm00001d004909;Zm00001d004966;Zm00001d005735;Zm00001d005859;Zm00001d005890;Zm00001d005923;Zm00001d005936;Zm00001d006257;Zm00001d006364;Zm00001d006791;Zm00001d0…	Up
BP	GO:0009605	response_to_external_stimulus	6936	303	9.4e-14	ZeamMp157;Zm00001d001900;Zm00001d002011;Zm00001d002119;Zm00001d002283;Zm00001d002316;Zm00001d002410;Zm00001d002899;Zm00001d003399;Zm00001d003446;Zm00001d003776;Zm00001d004197;Zm00001d004366;Zm00001d004442;Zm00001d004553;Zm00001d004909;Zm00001d004966;Zm00001d005528;Zm00001d005735;Zm00001d005859;Zm00001d005923;Zm00001d005936;Zm00001d006257;Zm00001d006364;Zm00001d007082;Zm00001d007159;Zm00001d007175…	Up
BP	GO:0042221	response_to_chemical	11537	451	9.5e-14	Zm00001d001781;Zm00001d001900;Zm00001d002011;Zm00001d002025;Zm00001d002119;Zm00001d002283;Zm00001d002343;Zm00001d002410;Zm00001d002534;Zm00001d002592;Zm00001d002673;Zm00001d002707;Zm00001d002806;Zm00001d002847;Zm00001d002888;Zm00001d002899;Zm00001d003016;Zm00001d003349;Zm00001d003399;Zm00001d003446;Zm00001d003512;Zm00001d003524;Zm00001d003749;Zm00001d004197;Zm00001d004335;Zm00001d004366;Zm00001d0…	Up
BP	GO:0042493	response_to_drug	3265	167	2.3e-12	Zm00001d001781;Zm00001d002011;Zm00001d002534;Zm00001d002806;Zm00001d003016;Zm00001d004335;Zm00001d004366;Zm00001d004442;Zm00001d004909;Zm00001d005528;Zm00001d007159;Zm00001d007175;Zm00001d008581;Zm00001d008733;Zm00001d008863;Zm00001d009243;Zm00001d009447;Zm00001d009473;Zm00001d009619;Zm00001d009631;Zm00001d009894;Zm00001d010399;Zm00001d011013;Zm00001d011035;Zm00001d011228;Zm00001d011288;Zm00001d0…	Up
BP	GO:0009719	response_to_endogenous_stimulus	7420	312	4.7e-12	Zm00001d001781;Zm00001d002011;Zm00001d002025;Zm00001d002119;Zm00001d002283;Zm00001d002316;Zm00001d002410;Zm00001d002534;Zm00001d002592;Zm00001d002707;Zm00001d002806;Zm00001d002888;Zm00001d003016;Zm00001d003399;Zm00001d003512;Zm00001d004335;Zm00001d004366;Zm00001d004442;Zm00001d004467;Zm00001d004966;Zm00001d005528;Zm00001d005890;Zm00001d005923;Zm00001d006257;Zm00001d006791;Zm00001d006947;Zm00001d0…	Up
BP	GO:0009725	response_to_hormone	7163	301	1.6e-11	Zm00001d001781;Zm00001d002011;Zm00001d002025;Zm00001d002119;Zm00001d002283;Zm00001d002410;Zm00001d002534;Zm00001d002592;Zm00001d002707;Zm00001d002806;Zm00001d002888;Zm00001d003016;Zm00001d003399;Zm00001d003512;Zm00001d004335;Zm00001d004366;Zm00001d004442;Zm00001d004467;Zm00001d004966;Zm00001d005528;Zm00001d005890;Zm00001d005923;Zm00001d006257;Zm00001d006791;Zm00001d006947;Zm00001d006948;Zm00001d0…	Up
BP	GO:0006952	defense_response	4971	224	5e-11	ZeamMp157;Zm00001d001900;Zm00001d002011;Zm00001d002283;Zm00001d002316;Zm00001d002673;Zm00001d002847;Zm00001d003446;Zm00001d003776;Zm00001d004197;Zm00001d004366;Zm00001d004966;Zm00001d005454;Zm00001d005735;Zm00001d005859;Zm00001d005923;Zm00001d006034;Zm00001d006257;Zm00001d006364;Zm00001d006420;Zm00001d007175;Zm00001d007187;Zm00001d007466;Zm00001d007491;Zm00001d007654;Zm00001d007789;Zm00001d008628…	Up
BP	GO:0010033	response_to_organic_substance	9055	359	1e-10	Zm00001d001781;Zm00001d002011;Zm00001d002025;Zm00001d002119;Zm00001d002283;Zm00001d002410;Zm00001d002534;Zm00001d002592;Zm00001d002673;Zm00001d002707;Zm00001d002806;Zm00001d002888;Zm00001d003016;Zm00001d003399;Zm00001d003512;Zm00001d004335;Zm00001d004366;Zm00001d004442;Zm00001d004467;Zm00001d004909;Zm00001d004966;Zm00001d005528;Zm00001d005890;Zm00001d005923;Zm00001d005936;Zm00001d006257;Zm00001d0…	Up
BP	GO:0009624	response_to_nematode	529	45	4.5e-10	Zm00001d002119;Zm00001d002899;Zm00001d004442;Zm00001d004909;Zm00001d005528;Zm00001d007310;Zm00001d009097;Zm00001d009447;Zm00001d010115;Zm00001d011527;Zm00001d011723;Zm00001d012259;Zm00001d014166;Zm00001d015067;Zm00001d016987;Zm00001d019029;Zm00001d019225;Zm00001d023258;Zm00001d023593;Zm00001d024587;Zm00001d024735;Zm00001d025764;Zm00001d025887;Zm00001d026041;Zm00001d026240;Zm00001d026604;Zm00001d0…	Up
BP	GO:0009415	response_to_water	2053	112	5.1e-10	Zm00001d001900;Zm00001d002011;Zm00001d002025;Zm00001d003016;Zm00001d003512;Zm00001d003524;Zm00001d004366;Zm00001d004467;Zm00001d006257;Zm00001d006364;Zm00001d007840;Zm00001d008727;Zm00001d009029;Zm00001d010399;Zm00001d011527;Zm00001d011847;Zm00001d012391;Zm00001d014165;Zm00001d015477;Zm00001d016285;Zm00001d016730;Zm00001d016764;Zm00001d017199;Zm00001d017251;Zm00001d017274;Zm00001d017547;Zm00001d0…	Up
BP	GO:0010200	response_to_chitin	938	64	1e-09	Zm00001d002011;Zm00001d002806;Zm00001d007159;Zm00001d009619;Zm00001d009894;Zm00001d010399;Zm00001d011228;Zm00001d011403;Zm00001d011527;Zm00001d015515;Zm00001d015884;Zm00001d016052;Zm00001d016136;Zm00001d016674;Zm00001d016730;Zm00001d016764;Zm00001d016840;Zm00001d017612;Zm00001d017613;Zm00001d018122;Zm00001d018190;Zm00001d019555;Zm00001d020137;Zm00001d022044;Zm00001d023480;Zm00001d023616;Zm00001d0…	Up
BP	GO:0009414	response_to_water_deprivation	2014	109	1.4e-09	Zm00001d001900;Zm00001d002011;Zm00001d002025;Zm00001d003016;Zm00001d003512;Zm00001d003524;Zm00001d004366;Zm00001d004467;Zm00001d006257;Zm00001d006364;Zm00001d007840;Zm00001d008727;Zm00001d009029;Zm00001d010399;Zm00001d011527;Zm00001d011847;Zm00001d012391;Zm00001d014165;Zm00001d015477;Zm00001d016285;Zm00001d016730;Zm00001d016764;Zm00001d017199;Zm00001d017251;Zm00001d017274;Zm00001d017547;Zm00001d0…	Up
BP	GO:0048527	lateral_root_development	776	56	1.7e-09	Zm00001d002025;Zm00001d002119;Zm00001d004442;Zm00001d005528;Zm00001d006688;Zm00001d006697;Zm00001d008581;Zm00001d009029;Zm00001d009447;Zm00001d009619;Zm00001d011527;Zm00001d011679;Zm00001d013493;Zm00001d016285;Zm00001d018282;Zm00001d020137;Zm00001d020780;Zm00001d021283;Zm00001d022517;Zm00001d022533;Zm00001d023616;Zm00001d023684;Zm00001d023732;Zm00001d026005;Zm00001d027409;Zm00001d028962;Zm00001d0…	Up
BP	GO:0048528	post-embryonic_root_development	874	60	2.8e-09	Zm00001d002011;Zm00001d002025;Zm00001d002119;Zm00001d004442;Zm00001d005528;Zm00001d006688;Zm00001d006697;Zm00001d008581;Zm00001d009029;Zm00001d009447;Zm00001d009619;Zm00001d011527;Zm00001d011679;Zm00001d013493;Zm00001d016285;Zm00001d018282;Zm00001d020137;Zm00001d020780;Zm00001d021283;Zm00001d022517;Zm00001d022533;Zm00001d023616;Zm00001d023684;Zm00001d023732;Zm00001d026005;Zm00001d027409;Zm00001d0…	Up
BP	GO:0098542	defense_response_to_other_organism	3554	163	1.5e-08	ZeamMp157;Zm00001d001900;Zm00001d002011;Zm00001d002283;Zm00001d002316;Zm00001d003776;Zm00001d004197;Zm00001d004966;Zm00001d005735;Zm00001d005859;Zm00001d005923;Zm00001d006257;Zm00001d006364;Zm00001d007175;Zm00001d007187;Zm00001d007654;Zm00001d008727;Zm00001d008750;Zm00001d009619;Zm00001d009801;Zm00001d010218;Zm00001d010399;Zm00001d010463;Zm00001d011288;Zm00001d011403;Zm00001d011527;Zm00001d012322…	Up
BP	GO:0033993	response_to_lipid	4174	185	1.6e-08	Zm00001d002011;Zm00001d002025;Zm00001d002410;Zm00001d002806;Zm00001d003016;Zm00001d003399;Zm00001d003512;Zm00001d004335;Zm00001d004366;Zm00001d004467;Zm00001d005890;Zm00001d005923;Zm00001d006257;Zm00001d006791;Zm00001d006947;Zm00001d006948;Zm00001d007840;Zm00001d008628;Zm00001d008727;Zm00001d008733;Zm00001d008863;Zm00001d009619;Zm00001d009741;Zm00001d009801;Zm00001d009815;Zm00001d010319;Zm00001d0…	Up
BP	GO:0009628	response_to_abiotic_stimulus	8837	340	2e-08	Zm00001d001900;Zm00001d002011;Zm00001d002025;Zm00001d002119;Zm00001d002283;Zm00001d002410;Zm00001d002534;Zm00001d002707;Zm00001d002803;Zm00001d002806;Zm00001d002847;Zm00001d002899;Zm00001d003016;Zm00001d003162;Zm00001d003228;Zm00001d003349;Zm00001d003446;Zm00001d003512;Zm00001d003524;Zm00001d003776;Zm00001d003830;Zm00001d004197;Zm00001d004335;Zm00001d004366;Zm00001d004390;Zm00001d004442;Zm00001d0…	Up
BP	GO:0015706	nitrate_transport	152	20	3.3e-08	Zm00001d007310;Zm00001d009029;Zm00001d010115;Zm00001d011679;Zm00001d012259;Zm00001d016285;Zm00001d019294;Zm00001d024587;Zm00001d028355;Zm00001d032744;Zm00001d038334;Zm00001d038791;Zm00001d040805;Zm00001d041236;Zm00001d043512;Zm00001d046919;Zm00001d048962;Zm00001d050456;Zm00001d051945;Zm00001d052653	Up
BP	GO:0080167	response_to_karrikin	623	45	6.6e-08	Zm00001d002806;Zm00001d002847;Zm00001d003016;Zm00001d003776;Zm00001d003830;Zm00001d004366;Zm00001d007310;Zm00001d011679;Zm00001d016708;Zm00001d017152;Zm00001d017274;Zm00001d017381;Zm00001d020780;Zm00001d021168;Zm00001d023290;Zm00001d025036;Zm00001d025037;Zm00001d026005;Zm00001d027409;Zm00001d029590;Zm00001d029620;Zm00001d029744;Zm00001d035001;Zm00001d035157;Zm00001d037849;Zm00001d038192;Zm00001d0…	Up
BP	GO:0009620	response_to_fungus	2067	105	7.7e-08	Zm00001d001900;Zm00001d002011;Zm00001d003399;Zm00001d003776;Zm00001d005923;Zm00001d007159;Zm00001d007175;Zm00001d008581;Zm00001d009473;Zm00001d009619;Zm00001d010218;Zm00001d010399;Zm00001d010463;Zm00001d011035;Zm00001d011288;Zm00001d011527;Zm00001d011735;Zm00001d012322;Zm00001d012882;Zm00001d014474;Zm00001d014608;Zm00001d015477;Zm00001d015884;Zm00001d016708;Zm00001d016764;Zm00001d016840;Zm00001d0…	Up
BP	GO:0014070	response_to_organic_cyclic_compound	2623	125	1.4e-07	Zm00001d001781;Zm00001d002410;Zm00001d002806;Zm00001d003016;Zm00001d004366;Zm00001d004467;Zm00001d006947;Zm00001d006948;Zm00001d007175;Zm00001d008581;Zm00001d008628;Zm00001d008733;Zm00001d008863;Zm00001d009171;Zm00001d009243;Zm00001d009473;Zm00001d009619;Zm00001d009801;Zm00001d010319;Zm00001d010399;Zm00001d011035;Zm00001d011288;Zm00001d011735;Zm00001d012259;Zm00001d012600;Zm00001d014945;Zm00001d0…	Up
BP	GO:0090696	post-embryonic_plant_organ_development	1324	74	2.3e-07	Zm00001d002011;Zm00001d002025;Zm00001d002119;Zm00001d002534;Zm00001d002829;Zm00001d003349;Zm00001d004442;Zm00001d005528;Zm00001d006549;Zm00001d006688;Zm00001d006697;Zm00001d008581;Zm00001d009029;Zm00001d009447;Zm00001d009619;Zm00001d011527;Zm00001d011679;Zm00001d013493;Zm00001d016285;Zm00001d016632;Zm00001d018282;Zm00001d020137;Zm00001d020780;Zm00001d021283;Zm00001d022044;Zm00001d022517;Zm00001d0…	Up
BP	GO:0009617	response_to_bacterium	2376	114	3.8e-07	ZeamMp157;Zm00001d002011;Zm00001d002283;Zm00001d002316;Zm00001d003776;Zm00001d004966;Zm00001d005735;Zm00001d005923;Zm00001d006257;Zm00001d006364;Zm00001d007159;Zm00001d007187;Zm00001d007491;Zm00001d008628;Zm00001d008727;Zm00001d008750;Zm00001d009473;Zm00001d009619;Zm00001d009815;Zm00001d010218;Zm00001d010399;Zm00001d011288;Zm00001d011403;Zm00001d011527;Zm00001d012322;Zm00001d012600;Zm00001d013230…	Up
BP	GO:0042445	hormone_metabolic_process	1293	72	3.8e-07	Zm00001d002592;Zm00001d002707;Zm00001d003016;Zm00001d003349;Zm00001d003869;Zm00001d004366;Zm00001d004467;Zm00001d006221;Zm00001d006947;Zm00001d006948;Zm00001d008747;Zm00001d008750;Zm00001d008863;Zm00001d009171;Zm00001d009894;Zm00001d010319;Zm00001d010463;Zm00001d010655;Zm00001d011097;Zm00001d011735;Zm00001d013493;Zm00001d015515;Zm00001d016632;Zm00001d017274;Zm00001d019256;Zm00001d019258;Zm00001d0…	Up
BP	GO:0006950	response_to_stress	11666	420	4.9e-07	ZeamMp157;Zm00001d001900;Zm00001d002011;Zm00001d002025;Zm00001d002283;Zm00001d002316;Zm00001d002410;Zm00001d002441;Zm00001d002534;Zm00001d002673;Zm00001d002707;Zm00001d002802;Zm00001d002803;Zm00001d002806;Zm00001d002847;Zm00001d002899;Zm00001d003016;Zm00001d003228;Zm00001d003349;Zm00001d003446;Zm00001d003512;Zm00001d003524;Zm00001d003776;Zm00001d004197;Zm00001d004335;Zm00001d004366;Zm00001d004390…	Up
BP	GO:0009751	response_to_salicylic_acid	1216	68	7e-07	Zm00001d001781;Zm00001d004366;Zm00001d007175;Zm00001d008581;Zm00001d009473;Zm00001d009619;Zm00001d010399;Zm00001d011035;Zm00001d011288;Zm00001d011735;Zm00001d017964;Zm00001d019078;Zm00001d020134;Zm00001d020137;Zm00001d020780;Zm00001d021415;Zm00001d021638;Zm00001d021688;Zm00001d022017;Zm00001d022044;Zm00001d023290;Zm00001d023616;Zm00001d024587;Zm00001d024809;Zm00001d025031;Zm00001d025036;Zm00001d0…	Up
BP	GO:0099402	plant_organ_development	5052	207	7.6e-07	Zm00001d002011;Zm00001d002025;Zm00001d002119;Zm00001d002283;Zm00001d002410;Zm00001d002534;Zm00001d002707;Zm00001d002829;Zm00001d003228;Zm00001d003349;Zm00001d004335;Zm00001d004442;Zm00001d004467;Zm00001d004553;Zm00001d004966;Zm00001d005528;Zm00001d005766;Zm00001d005923;Zm00001d006221;Zm00001d006549;Zm00001d006688;Zm00001d006697;Zm00001d007082;Zm00001d007159;Zm00001d007840;Zm00001d008210;Zm00001d0…	Up
BP	GO:0022622	root_system_development	2846	128	2.1e-06	Zm00001d002011;Zm00001d002025;Zm00001d002119;Zm00001d002410;Zm00001d002707;Zm00001d004442;Zm00001d004553;Zm00001d005528;Zm00001d005766;Zm00001d006221;Zm00001d006688;Zm00001d006697;Zm00001d007082;Zm00001d007159;Zm00001d007840;Zm00001d008210;Zm00001d008581;Zm00001d008727;Zm00001d008863;Zm00001d009029;Zm00001d009447;Zm00001d009619;Zm00001d009894;Zm00001d011288;Zm00001d011527;Zm00001d011679;Zm00001d0…	Up
BP	GO:0048364	root_development	2846	128	2.1e-06	Zm00001d002011;Zm00001d002025;Zm00001d002119;Zm00001d002410;Zm00001d002707;Zm00001d004442;Zm00001d004553;Zm00001d005528;Zm00001d005766;Zm00001d006221;Zm00001d006688;Zm00001d006697;Zm00001d007082;Zm00001d007159;Zm00001d007840;Zm00001d008210;Zm00001d008581;Zm00001d008727;Zm00001d008863;Zm00001d009029;Zm00001d009447;Zm00001d009619;Zm00001d009894;Zm00001d011288;Zm00001d011527;Zm00001d011679;Zm00001d0…	Up
BP	GO:0010243	response_to_organonitrogen_compound	1897	93	2.1e-06	Zm00001d002011;Zm00001d002806;Zm00001d003016;Zm00001d007159;Zm00001d008863;Zm00001d009243;Zm00001d009619;Zm00001d009894;Zm00001d010399;Zm00001d011013;Zm00001d011228;Zm00001d011403;Zm00001d011527;Zm00001d012259;Zm00001d015515;Zm00001d015884;Zm00001d016052;Zm00001d016136;Zm00001d016674;Zm00001d016730;Zm00001d016764;Zm00001d016840;Zm00001d017152;Zm00001d017274;Zm00001d017612;Zm00001d017613;Zm00001d0…	Up
BP	GO:0006820	anion_transport	1333	71	2.3e-06	Zm00001d002673;Zm00001d002888;Zm00001d003446;Zm00001d003749;Zm00001d004335;Zm00001d007310;Zm00001d008628;Zm00001d008733;Zm00001d009029;Zm00001d009243;Zm00001d009447;Zm00001d010115;Zm00001d010655;Zm00001d011527;Zm00001d011679;Zm00001d012259;Zm00001d014129;Zm00001d016285;Zm00001d017205;Zm00001d017964;Zm00001d019078;Zm00001d019225;Zm00001d019294;Zm00001d020134;Zm00001d020702;Zm00001d023261;Zm00001d0…	Up
BP	GO:0010817	regulation_of_hormone_levels	1945	94	3.3e-06	Zm00001d002119;Zm00001d002592;Zm00001d002707;Zm00001d003016;Zm00001d003228;Zm00001d003349;Zm00001d003869;Zm00001d004366;Zm00001d004442;Zm00001d004467;Zm00001d005528;Zm00001d006221;Zm00001d006947;Zm00001d006948;Zm00001d008747;Zm00001d008750;Zm00001d008863;Zm00001d009171;Zm00001d009243;Zm00001d009447;Zm00001d009894;Zm00001d010319;Zm00001d010463;Zm00001d010655;Zm00001d011097;Zm00001d011735;Zm00001d0…	Up
BP	GO:0010102	lateral_root_morphogenesis	337	27	4.3e-06	Zm00001d002025;Zm00001d006688;Zm00001d006697;Zm00001d009029;Zm00001d013493;Zm00001d016285;Zm00001d018282;Zm00001d021283;Zm00001d022533;Zm00001d023684;Zm00001d023732;Zm00001d030364;Zm00001d033624;Zm00001d038791;Zm00001d040035;Zm00001d041236;Zm00001d042540;Zm00001d042809;Zm00001d043512;Zm00001d043544;Zm00001d043581;Zm00001d047116;Zm00001d047917;Zm00001d047921;Zm00001d048962;Zm00001d049143;Zm00001d0…	Up
BP	GO:0010101	post-embryonic_root_morphogenesis	338	27	4.5e-06	Zm00001d002025;Zm00001d006688;Zm00001d006697;Zm00001d009029;Zm00001d013493;Zm00001d016285;Zm00001d018282;Zm00001d021283;Zm00001d022533;Zm00001d023684;Zm00001d023732;Zm00001d030364;Zm00001d033624;Zm00001d038791;Zm00001d040035;Zm00001d041236;Zm00001d042540;Zm00001d042809;Zm00001d043512;Zm00001d043544;Zm00001d043581;Zm00001d047116;Zm00001d047917;Zm00001d047921;Zm00001d048962;Zm00001d049143;Zm00001d0…	Up
BP	GO:0042742	defense_response_to_bacterium	1948	93	6.2e-06	ZeamMp157;Zm00001d002011;Zm00001d002316;Zm00001d003776;Zm00001d004966;Zm00001d005735;Zm00001d005923;Zm00001d006257;Zm00001d006364;Zm00001d007187;Zm00001d008727;Zm00001d008750;Zm00001d009619;Zm00001d010218;Zm00001d010399;Zm00001d011288;Zm00001d011403;Zm00001d011527;Zm00001d012322;Zm00001d012600;Zm00001d013493;Zm00001d014166;Zm00001d015477;Zm00001d016052;Zm00001d016708;Zm00001d016730;Zm00001d016764…	Up
BP	GO:0006811	ion_transport	2853	126	6.2e-06	Zm00001d002343;Zm00001d002673;Zm00001d002803;Zm00001d002888;Zm00001d003115;Zm00001d003349;Zm00001d003446;Zm00001d003666;Zm00001d003749;Zm00001d004335;Zm00001d004909;Zm00001d005594;Zm00001d006221;Zm00001d006688;Zm00001d006697;Zm00001d007310;Zm00001d008628;Zm00001d008733;Zm00001d009029;Zm00001d009243;Zm00001d009447;Zm00001d010115;Zm00001d010655;Zm00001d011013;Zm00001d011035;Zm00001d011527;Zm00001d0…	Up
BP	GO:0000272	polysaccharide_catabolic_process	364	28	6.2e-06	Zm00001d005890;Zm00001d009029;Zm00001d009097;Zm00001d015067;Zm00001d015292;Zm00001d016285;Zm00001d017152;Zm00001d018965;Zm00001d024505;Zm00001d025764;Zm00001d028952;Zm00001d031861;Zm00001d032745;Zm00001d035082;Zm00001d036370;Zm00001d037338;Zm00001d037656;Zm00001d038791;Zm00001d041236;Zm00001d043512;Zm00001d044744;Zm00001d046485;Zm00001d046772;Zm00001d047077;Zm00001d048962;Zm00001d050074;Zm00001d0…	Up
BP	GO:0009737	response_to_abscisic_acid	2747	122	6.9e-06	Zm00001d002011;Zm00001d002025;Zm00001d003399;Zm00001d003512;Zm00001d004335;Zm00001d004366;Zm00001d005890;Zm00001d006257;Zm00001d007840;Zm00001d008727;Zm00001d009619;Zm00001d009741;Zm00001d011288;Zm00001d011527;Zm00001d011723;Zm00001d012391;Zm00001d012482;Zm00001d013493;Zm00001d014474;Zm00001d016987;Zm00001d017284;Zm00001d017381;Zm00001d017547;Zm00001d017612;Zm00001d017613;Zm00001d017898;Zm00001d0…	Up
BP	GO:1901698	response_to_nitrogen_compound	2197	102	7e-06	Zm00001d002011;Zm00001d002806;Zm00001d003016;Zm00001d007159;Zm00001d008863;Zm00001d009243;Zm00001d009619;Zm00001d009894;Zm00001d010399;Zm00001d011013;Zm00001d011228;Zm00001d011403;Zm00001d011527;Zm00001d011679;Zm00001d012259;Zm00001d015515;Zm00001d015884;Zm00001d016052;Zm00001d016136;Zm00001d016674;Zm00001d016730;Zm00001d016764;Zm00001d016840;Zm00001d017152;Zm00001d017274;Zm00001d017612;Zm00001d0…	Up
BP	GO:0051704	multi-organism_process	8012	298	7.3e-06	ZeamMp157;Zm00001d001900;Zm00001d002011;Zm00001d002119;Zm00001d002283;Zm00001d002316;Zm00001d002899;Zm00001d003399;Zm00001d003446;Zm00001d003749;Zm00001d003776;Zm00001d004197;Zm00001d004442;Zm00001d004909;Zm00001d004966;Zm00001d005454;Zm00001d005528;Zm00001d005735;Zm00001d005766;Zm00001d005781;Zm00001d005859;Zm00001d005923;Zm00001d006257;Zm00001d006364;Zm00001d007082;Zm00001d007159;Zm00001d007175…	Up
BP	GO:1905393	plant_organ_formation	884	51	7.7e-06	Zm00001d002025;Zm00001d002534;Zm00001d002829;Zm00001d003162;Zm00001d003349;Zm00001d004966;Zm00001d006549;Zm00001d006688;Zm00001d006697;Zm00001d006913;Zm00001d009029;Zm00001d013493;Zm00001d016285;Zm00001d018282;Zm00001d022044;Zm00001d022075;Zm00001d022517;Zm00001d023684;Zm00001d023732;Zm00001d025031;Zm00001d029590;Zm00001d030364;Zm00001d030737;Zm00001d032578;Zm00001d033624;Zm00001d038195;Zm00001d0…	Up
BP	GO:0009251	glucan_catabolic_process	179	18	8.2e-06	Zm00001d005890;Zm00001d009029;Zm00001d009097;Zm00001d015067;Zm00001d015292;Zm00001d016285;Zm00001d024505;Zm00001d025764;Zm00001d031861;Zm00001d035082;Zm00001d037338;Zm00001d038791;Zm00001d041236;Zm00001d043512;Zm00001d044744;Zm00001d046485;Zm00001d047077;Zm00001d048962	Up
BP	GO:0044247	cellular_polysaccharide_catabolic_process	179	18	8.2e-06	Zm00001d005890;Zm00001d009029;Zm00001d009097;Zm00001d015067;Zm00001d015292;Zm00001d016285;Zm00001d024505;Zm00001d025764;Zm00001d031861;Zm00001d035082;Zm00001d037338;Zm00001d038791;Zm00001d041236;Zm00001d043512;Zm00001d044744;Zm00001d046485;Zm00001d047077;Zm00001d048962	Up
BP	GO:0015711	organic_anion_transport	769	46	8.6e-06	Zm00001d002673;Zm00001d002888;Zm00001d003446;Zm00001d003749;Zm00001d004335;Zm00001d007310;Zm00001d008628;Zm00001d008733;Zm00001d009243;Zm00001d009447;Zm00001d010115;Zm00001d010655;Zm00001d014129;Zm00001d017205;Zm00001d019078;Zm00001d019225;Zm00001d020134;Zm00001d023593;Zm00001d024587;Zm00001d025437;Zm00001d026041;Zm00001d028355;Zm00001d029321;Zm00001d030130;Zm00001d031221;Zm00001d031222;Zm00001d0…	Up
BP	GO:0032870	cellular_response_to_hormone_stimulus	4006	165	1.1e-05	Zm00001d002011;Zm00001d002025;Zm00001d002119;Zm00001d002283;Zm00001d002410;Zm00001d002707;Zm00001d002806;Zm00001d002888;Zm00001d004366;Zm00001d004442;Zm00001d004467;Zm00001d004966;Zm00001d005528;Zm00001d005923;Zm00001d006257;Zm00001d007175;Zm00001d007840;Zm00001d008863;Zm00001d009447;Zm00001d009619;Zm00001d009801;Zm00001d010399;Zm00001d010655;Zm00001d011035;Zm00001d011288;Zm00001d011527;Zm00001d0…	Up
BP	GO:0018874	benzoate_metabolic_process	27	7	1.1e-05	Zm00001d004366;Zm00001d021168;Zm00001d022017;Zm00001d025036;Zm00001d025037;Zm00001d029620;Zm00001d039346	Up
BP	GO:0044275	cellular_carbohydrate_catabolic_process	238	21	1.2e-05	Zm00001d003776;Zm00001d005890;Zm00001d006221;Zm00001d009029;Zm00001d009097;Zm00001d015067;Zm00001d015292;Zm00001d016285;Zm00001d016708;Zm00001d024505;Zm00001d025764;Zm00001d031861;Zm00001d035082;Zm00001d037338;Zm00001d038791;Zm00001d041236;Zm00001d043512;Zm00001d044744;Zm00001d046485;Zm00001d047077;Zm00001d048962	Up
BP	GO:0048653	anther_development	534	35	1.6e-05	Zm00001d003349;Zm00001d005923;Zm00001d009029;Zm00001d009894;Zm00001d014474;Zm00001d016285;Zm00001d017251;Zm00001d021285;Zm00001d022044;Zm00001d024134;Zm00001d026175;Zm00001d027893;Zm00001d029688;Zm00001d031971;Zm00001d032745;Zm00001d034237;Zm00001d038081;Zm00001d038195;Zm00001d038791;Zm00001d041236;Zm00001d043512;Zm00001d045051;Zm00001d045101;Zm00001d045427;Zm00001d045563;Zm00001d046485;Zm00001d0…	Up
BP	GO:0010223	secondary_shoot_formation	304	24	1.8e-05	Zm00001d003162;Zm00001d006913;Zm00001d009029;Zm00001d016285;Zm00001d018282;Zm00001d022517;Zm00001d023684;Zm00001d025031;Zm00001d029590;Zm00001d032578;Zm00001d038355;Zm00001d038791;Zm00001d041236;Zm00001d042809;Zm00001d043512;Zm00001d043581;Zm00001d045101;Zm00001d046485;Zm00001d046697;Zm00001d047335;Zm00001d048962;Zm00001d050074;Zm00001d050893;Zm00001d051956	Up
BP	GO:0010346	shoot_axis_formation	304	24	1.8e-05	Zm00001d003162;Zm00001d006913;Zm00001d009029;Zm00001d016285;Zm00001d018282;Zm00001d022517;Zm00001d023684;Zm00001d025031;Zm00001d029590;Zm00001d032578;Zm00001d038355;Zm00001d038791;Zm00001d041236;Zm00001d042809;Zm00001d043512;Zm00001d043581;Zm00001d045101;Zm00001d046485;Zm00001d046697;Zm00001d047335;Zm00001d048962;Zm00001d050074;Zm00001d050893;Zm00001d051956	Up
BP	GO:0048443	stamen_development	705	42	2.3e-05	Zm00001d002119;Zm00001d003349;Zm00001d004442;Zm00001d005528;Zm00001d005923;Zm00001d009029;Zm00001d009447;Zm00001d009894;Zm00001d014474;Zm00001d016285;Zm00001d017251;Zm00001d021285;Zm00001d022044;Zm00001d024134;Zm00001d026175;Zm00001d027893;Zm00001d029688;Zm00001d030737;Zm00001d031971;Zm00001d032745;Zm00001d034237;Zm00001d038081;Zm00001d038195;Zm00001d038791;Zm00001d041236;Zm00001d043512;Zm00001d0…	Up
BP	GO:0048466	androecium_development	705	42	2.3e-05	Zm00001d002119;Zm00001d003349;Zm00001d004442;Zm00001d005528;Zm00001d005923;Zm00001d009029;Zm00001d009447;Zm00001d009894;Zm00001d014474;Zm00001d016285;Zm00001d017251;Zm00001d021285;Zm00001d022044;Zm00001d024134;Zm00001d026175;Zm00001d027893;Zm00001d029688;Zm00001d030737;Zm00001d031971;Zm00001d032745;Zm00001d034237;Zm00001d038081;Zm00001d038195;Zm00001d038791;Zm00001d041236;Zm00001d043512;Zm00001d0…	Up
BP	GO:0097305	response_to_alcohol	2940	126	2.6e-05	Zm00001d002011;Zm00001d002025;Zm00001d003016;Zm00001d003399;Zm00001d003512;Zm00001d004335;Zm00001d004366;Zm00001d005890;Zm00001d006257;Zm00001d007840;Zm00001d008727;Zm00001d009619;Zm00001d009741;Zm00001d011288;Zm00001d011527;Zm00001d011723;Zm00001d012391;Zm00001d012482;Zm00001d013493;Zm00001d014474;Zm00001d016987;Zm00001d017274;Zm00001d017284;Zm00001d017381;Zm00001d017547;Zm00001d017612;Zm00001d0…	Up
BP	GO:0046244	salicylic_acid_catabolic_process	3	3	2.7e-05	Zm00001d003016;Zm00001d017274;Zm00001d051161	Up
BP	GO:0006805	xenobiotic_metabolic_process	112	13	3.2e-05	Zm00001d002707;Zm00001d002847;Zm00001d003446;Zm00001d008628;Zm00001d012785;Zm00001d013934;Zm00001d017381;Zm00001d033188;Zm00001d038764;Zm00001d043544;Zm00001d043752;Zm00001d044340;Zm00001d047504	Up
BP	GO:0006857	oligopeptide_transport	145	15	3.3e-05	Zm00001d003446;Zm00001d007310;Zm00001d008628;Zm00001d012259;Zm00001d019294;Zm00001d024587;Zm00001d025887;Zm00001d026604;Zm00001d028355;Zm00001d032744;Zm00001d038334;Zm00001d043375;Zm00001d050456;Zm00001d051193;Zm00001d051525	Up
BP	GO:0070887	cellular_response_to_chemical_stimulus	5992	228	3.7e-05	Zm00001d002011;Zm00001d002025;Zm00001d002119;Zm00001d002283;Zm00001d002410;Zm00001d002592;Zm00001d002673;Zm00001d002707;Zm00001d002806;Zm00001d002847;Zm00001d002888;Zm00001d002899;Zm00001d003446;Zm00001d003512;Zm00001d004366;Zm00001d004442;Zm00001d004467;Zm00001d004966;Zm00001d005528;Zm00001d005923;Zm00001d006257;Zm00001d007082;Zm00001d007175;Zm00001d007840;Zm00001d008210;Zm00001d008628;Zm00001d0…	Up
BP	GO:0071495	cellular_response_to_endogenous_stimulus	4310	172	4e-05	Zm00001d002011;Zm00001d002025;Zm00001d002119;Zm00001d002283;Zm00001d002410;Zm00001d002707;Zm00001d002806;Zm00001d002888;Zm00001d004366;Zm00001d004442;Zm00001d004467;Zm00001d004966;Zm00001d005528;Zm00001d005923;Zm00001d006257;Zm00001d007175;Zm00001d007840;Zm00001d008863;Zm00001d009447;Zm00001d009619;Zm00001d009801;Zm00001d010399;Zm00001d010655;Zm00001d011035;Zm00001d011288;Zm00001d011527;Zm00001d0…	Up
BP	GO:0009611	response_to_wounding	1589	76	4.3e-05	Zm00001d002283;Zm00001d002802;Zm00001d003228;Zm00001d003776;Zm00001d004335;Zm00001d010399;Zm00001d010463;Zm00001d011013;Zm00001d011288;Zm00001d011527;Zm00001d011735;Zm00001d012882;Zm00001d013493;Zm00001d016380;Zm00001d016708;Zm00001d017152;Zm00001d017613;Zm00001d019294;Zm00001d020614;Zm00001d022092;Zm00001d022122;Zm00001d022517;Zm00001d024520;Zm00001d024587;Zm00001d024768;Zm00001d025735;Zm00001d0…	Up
BP	GO:0046677	response_to_antibiotic	1968	90	4.4e-05	Zm00001d001781;Zm00001d002534;Zm00001d003016;Zm00001d004366;Zm00001d007175;Zm00001d008581;Zm00001d009171;Zm00001d009473;Zm00001d009619;Zm00001d010399;Zm00001d011035;Zm00001d011288;Zm00001d011527;Zm00001d011735;Zm00001d016674;Zm00001d017274;Zm00001d017964;Zm00001d019078;Zm00001d020134;Zm00001d020137;Zm00001d020780;Zm00001d021168;Zm00001d021415;Zm00001d021638;Zm00001d021688;Zm00001d022017;Zm00001d0…	Up
BP	GO:0071229	cellular_response_to_acid_chemical	2299	102	4.4e-05	Zm00001d002011;Zm00001d004366;Zm00001d004966;Zm00001d005923;Zm00001d006257;Zm00001d007175;Zm00001d009619;Zm00001d010399;Zm00001d011035;Zm00001d011288;Zm00001d011527;Zm00001d011679;Zm00001d011735;Zm00001d012482;Zm00001d013099;Zm00001d014165;Zm00001d016632;Zm00001d017284;Zm00001d017612;Zm00001d017613;Zm00001d017898;Zm00001d019078;Zm00001d019256;Zm00001d019258;Zm00001d020134;Zm00001d020137;Zm00001d0…	Up
BP	GO:0030245	cellulose_catabolic_process	33	7	4.6e-05	Zm00001d009097;Zm00001d015067;Zm00001d015292;Zm00001d025764;Zm00001d035082;Zm00001d037338;Zm00001d044744	Up
BP	GO:0010035	response_to_inorganic_substance	4561	180	4.7e-05	Zm00001d001900;Zm00001d002011;Zm00001d002025;Zm00001d002343;Zm00001d002534;Zm00001d002592;Zm00001d003016;Zm00001d003512;Zm00001d003524;Zm00001d003749;Zm00001d004366;Zm00001d004467;Zm00001d004909;Zm00001d005859;Zm00001d006257;Zm00001d006364;Zm00001d006913;Zm00001d007840;Zm00001d008210;Zm00001d008727;Zm00001d008863;Zm00001d009029;Zm00001d009619;Zm00001d010171;Zm00001d010218;Zm00001d010399;Zm00001d0…	Up
BP	GO:0050832	defense_response_to_fungus	1526	73	6.1e-05	Zm00001d001900;Zm00001d002011;Zm00001d003776;Zm00001d005923;Zm00001d007175;Zm00001d009619;Zm00001d010218;Zm00001d010399;Zm00001d010463;Zm00001d011527;Zm00001d012322;Zm00001d014474;Zm00001d014608;Zm00001d015477;Zm00001d016708;Zm00001d016764;Zm00001d016840;Zm00001d017152;Zm00001d017251;Zm00001d017613;Zm00001d017964;Zm00001d018106;Zm00001d018122;Zm00001d019256;Zm00001d019258;Zm00001d020134;Zm00001d0…	Up
BP	GO:0019748	secondary_metabolic_process	1580	75	6.2e-05	Zm00001d002899;Zm00001d003015;Zm00001d003016;Zm00001d003283;Zm00001d003512;Zm00001d007918;Zm00001d008435;Zm00001d009140;Zm00001d010218;Zm00001d010399;Zm00001d011035;Zm00001d011527;Zm00001d012322;Zm00001d013230;Zm00001d014134;Zm00001d014608;Zm00001d016456;Zm00001d017077;Zm00001d017274;Zm00001d017964;Zm00001d019534;Zm00001d020134;Zm00001d020737;Zm00001d020740;Zm00001d020780;Zm00001d021168;Zm00001d0…	Up
BP	GO:0001763	morphogenesis_of_a_branching_structure	374	26	7.3e-05	Zm00001d003162;Zm00001d006913;Zm00001d009029;Zm00001d015428;Zm00001d016285;Zm00001d018282;Zm00001d022517;Zm00001d023684;Zm00001d025031;Zm00001d029590;Zm00001d032578;Zm00001d033188;Zm00001d038355;Zm00001d038791;Zm00001d041236;Zm00001d042809;Zm00001d043512;Zm00001d043581;Zm00001d045101;Zm00001d046485;Zm00001d046697;Zm00001d047335;Zm00001d048962;Zm00001d050074;Zm00001d050893;Zm00001d051956	Up
BP	GO:0071475	cellular_hyperosmotic_salinity_response	16	5	8e-05	Zm00001d004366;Zm00001d021168;Zm00001d025036;Zm00001d025037;Zm00001d029620	Up
BP	GO:0048437	floral_organ_development	1621	76	8.2e-05	Zm00001d002025;Zm00001d002119;Zm00001d002534;Zm00001d002829;Zm00001d003349;Zm00001d004442;Zm00001d004966;Zm00001d005528;Zm00001d005923;Zm00001d006549;Zm00001d009029;Zm00001d009447;Zm00001d009894;Zm00001d014032;Zm00001d014474;Zm00001d016285;Zm00001d016632;Zm00001d017251;Zm00001d017284;Zm00001d017964;Zm00001d018955;Zm00001d019214;Zm00001d021198;Zm00001d021236;Zm00001d021285;Zm00001d022044;Zm00001d0…	Up
BP	GO:0051275	beta-glucan_catabolic_process	36	7	8.4e-05	Zm00001d009097;Zm00001d015067;Zm00001d015292;Zm00001d025764;Zm00001d035082;Zm00001d037338;Zm00001d044744	Up
BP	GO:0048645	animal_organ_formation	239	19	0.00012	Zm00001d002025;Zm00001d002119;Zm00001d004442;Zm00001d005528;Zm00001d007840;Zm00001d009447;Zm00001d011288;Zm00001d012882;Zm00001d015884;Zm00001d018731;Zm00001d022075;Zm00001d022517;Zm00001d038135;Zm00001d038708;Zm00001d043762;Zm00001d050074;Zm00001d050893;Zm00001d051956;Zm00001d053695	Up
BP	GO:0010480	microsporocyte_differentiation	65	9	0.00013	Zm00001d009029;Zm00001d016285;Zm00001d038791;Zm00001d041236;Zm00001d043512;Zm00001d046485;Zm00001d047077;Zm00001d048962;Zm00001d050074	Up
BP	GO:0048533	sporocyte_differentiation	65	9	0.00013	Zm00001d009029;Zm00001d016285;Zm00001d038791;Zm00001d041236;Zm00001d043512;Zm00001d046485;Zm00001d047077;Zm00001d048962;Zm00001d050074	Up
BP	GO:0048646	anatomical_structure_formation_involved_in_morphogenesis	2006	89	0.00014	Zm00001d002025;Zm00001d002119;Zm00001d002534;Zm00001d002829;Zm00001d003162;Zm00001d003349;Zm00001d004442;Zm00001d004966;Zm00001d005528;Zm00001d005923;Zm00001d006034;Zm00001d006549;Zm00001d006688;Zm00001d006697;Zm00001d006913;Zm00001d007840;Zm00001d009029;Zm00001d009447;Zm00001d011288;Zm00001d012882;Zm00001d013493;Zm00001d014032;Zm00001d015665;Zm00001d015884;Zm00001d015912;Zm00001d016285;Zm00001d0…	Up
BP	GO:0009753	response_to_jasmonic_acid	1231	60	0.00017	Zm00001d002011;Zm00001d004966;Zm00001d009619;Zm00001d011035;Zm00001d011527;Zm00001d011735;Zm00001d013493;Zm00001d019294;Zm00001d020134;Zm00001d020137;Zm00001d020614;Zm00001d021415;Zm00001d022044;Zm00001d022092;Zm00001d022517;Zm00001d023616;Zm00001d024587;Zm00001d024809;Zm00001d025031;Zm00001d026486;Zm00001d027893;Zm00001d028355;Zm00001d029293;Zm00001d030364;Zm00001d030737;Zm00001d031498;Zm00001d0…	Up
BP	GO:1902025	nitrate_import	29	6	0.00019	Zm00001d009029;Zm00001d016285;Zm00001d038791;Zm00001d041236;Zm00001d043512;Zm00001d048962	Up
BP	GO:0010268	brassinosteroid_homeostasis	117	12	0.00021	Zm00001d003349;Zm00001d006947;Zm00001d006948;Zm00001d010319;Zm00001d020418;Zm00001d022044;Zm00001d037089;Zm00001d037091;Zm00001d038195;Zm00001d039650;Zm00001d045563;Zm00001d050132	Up
BP	GO:0071466	cellular_response_to_xenobiotic_stimulus	135	13	0.00022	Zm00001d002707;Zm00001d002847;Zm00001d003446;Zm00001d008628;Zm00001d012785;Zm00001d013934;Zm00001d017381;Zm00001d033188;Zm00001d038764;Zm00001d043544;Zm00001d043752;Zm00001d044340;Zm00001d047504	Up
BP	GO:0055085	transmembrane_transport	2635	110	0.00025	Zm00001d002119;Zm00001d002343;Zm00001d002803;Zm00001d002888;Zm00001d003115;Zm00001d003446;Zm00001d003666;Zm00001d003749;Zm00001d004335;Zm00001d004442;Zm00001d005528;Zm00001d005594;Zm00001d006688;Zm00001d006697;Zm00001d007251;Zm00001d007310;Zm00001d008628;Zm00001d008733;Zm00001d009171;Zm00001d009243;Zm00001d009447;Zm00001d010115;Zm00001d010655;Zm00001d011013;Zm00001d011679;Zm00001d011723;Zm00001d0…	Up
BP	GO:2000068	regulation_of_defense_response_to_insect	5	3	0.00026	Zm00001d013493;Zm00001d033624;Zm00001d047340	Up
BP	GO:0034220	ion_transmembrane_transport	1824	81	0.00028	Zm00001d002343;Zm00001d002803;Zm00001d002888;Zm00001d003115;Zm00001d003446;Zm00001d003666;Zm00001d003749;Zm00001d005594;Zm00001d006688;Zm00001d006697;Zm00001d007310;Zm00001d008628;Zm00001d009447;Zm00001d010115;Zm00001d010655;Zm00001d011013;Zm00001d011679;Zm00001d011723;Zm00001d013364;Zm00001d014129;Zm00001d014166;Zm00001d016987;Zm00001d017205;Zm00001d017425;Zm00001d017964;Zm00001d018627;Zm00001d0…	Up
BP	GO:0048827	phyllome_development	3089	125	0.00032	Zm00001d002025;Zm00001d002119;Zm00001d002283;Zm00001d002707;Zm00001d002829;Zm00001d003228;Zm00001d003349;Zm00001d004335;Zm00001d004442;Zm00001d004467;Zm00001d004966;Zm00001d005528;Zm00001d005923;Zm00001d006549;Zm00001d007159;Zm00001d009029;Zm00001d009447;Zm00001d009619;Zm00001d009801;Zm00001d009894;Zm00001d010463;Zm00001d011403;Zm00001d014032;Zm00001d014474;Zm00001d016052;Zm00001d016285;Zm00001d0…	Up
BP	GO:0090548	response_to_nitrate_starvation	32	6	0.00033	Zm00001d009029;Zm00001d016285;Zm00001d038791;Zm00001d041236;Zm00001d043512;Zm00001d048962	Up
BP	GO:0071310	cellular_response_to_organic_substance	5073	191	0.00036	Zm00001d002011;Zm00001d002025;Zm00001d002119;Zm00001d002283;Zm00001d002410;Zm00001d002673;Zm00001d002707;Zm00001d002806;Zm00001d002888;Zm00001d003512;Zm00001d004366;Zm00001d004442;Zm00001d004467;Zm00001d004966;Zm00001d005528;Zm00001d005923;Zm00001d006257;Zm00001d007175;Zm00001d007840;Zm00001d008863;Zm00001d009447;Zm00001d009619;Zm00001d009801;Zm00001d009815;Zm00001d010399;Zm00001d010655;Zm00001d0…	Up
BP	GO:0044550	secondary_metabolite_biosynthetic_process	1143	55	0.00043	Zm00001d002899;Zm00001d003015;Zm00001d003016;Zm00001d003283;Zm00001d003512;Zm00001d007918;Zm00001d008435;Zm00001d009140;Zm00001d010218;Zm00001d010399;Zm00001d011527;Zm00001d012322;Zm00001d014134;Zm00001d017077;Zm00001d017274;Zm00001d017964;Zm00001d020737;Zm00001d021168;Zm00001d022017;Zm00001d022075;Zm00001d022092;Zm00001d023625;Zm00001d025031;Zm00001d025037;Zm00001d025545;Zm00001d026109;Zm00001d0…	Up
BP	GO:0048229	gametophyte_development	2190	93	0.00044	Zm00001d001781;Zm00001d002316;Zm00001d003016;Zm00001d003349;Zm00001d004909;Zm00001d005781;Zm00001d005923;Zm00001d006034;Zm00001d007915;Zm00001d008863;Zm00001d009029;Zm00001d009801;Zm00001d009894;Zm00001d011228;Zm00001d011403;Zm00001d012391;Zm00001d012482;Zm00001d012882;Zm00001d013150;Zm00001d014474;Zm00001d015477;Zm00001d015912;Zm00001d016052;Zm00001d016285;Zm00001d016456;Zm00001d017274;Zm00001d0…	Up
BP	GO:0042939	tripeptide_transport	76	9	0.00045	Zm00001d003446;Zm00001d007310;Zm00001d008628;Zm00001d012259;Zm00001d019294;Zm00001d024587;Zm00001d028355;Zm00001d032744;Zm00001d038334	Up
BP	GO:0009651	response_to_salt_stress	2975	120	0.00048	Zm00001d001900;Zm00001d002025;Zm00001d002707;Zm00001d002803;Zm00001d002806;Zm00001d003524;Zm00001d004335;Zm00001d004366;Zm00001d006221;Zm00001d006257;Zm00001d006364;Zm00001d006913;Zm00001d007840;Zm00001d008727;Zm00001d009741;Zm00001d010218;Zm00001d010275;Zm00001d010399;Zm00001d011527;Zm00001d012391;Zm00001d012482;Zm00001d013212;Zm00001d014165;Zm00001d014166;Zm00001d014608;Zm00001d015428;Zm00001d0…	Up
BP	GO:0009814	defense_response,_incompatible_interaction	942	47	0.00052	Zm00001d002283;Zm00001d006257;Zm00001d008727;Zm00001d009619;Zm00001d011288;Zm00001d012600;Zm00001d012882;Zm00001d013493;Zm00001d016380;Zm00001d016764;Zm00001d017152;Zm00001d018955;Zm00001d020134;Zm00001d020137;Zm00001d022017;Zm00001d022044;Zm00001d022092;Zm00001d023616;Zm00001d025457;Zm00001d027965;Zm00001d029397;Zm00001d031261;Zm00001d033624;Zm00001d038135;Zm00001d038195;Zm00001d038471;Zm00001d0…	Up
BP	GO:0071474	cellular_hyperosmotic_response	23	5	0.00052	Zm00001d004366;Zm00001d021168;Zm00001d025036;Zm00001d025037;Zm00001d029620	Up
BP	GO:0048367	shoot_system_development	4714	178	0.00052	Zm00001d002025;Zm00001d002119;Zm00001d002283;Zm00001d002534;Zm00001d002707;Zm00001d002829;Zm00001d003162;Zm00001d003228;Zm00001d003349;Zm00001d004335;Zm00001d004366;Zm00001d004442;Zm00001d004467;Zm00001d004966;Zm00001d005528;Zm00001d005923;Zm00001d006420;Zm00001d006549;Zm00001d006791;Zm00001d006913;Zm00001d007159;Zm00001d007840;Zm00001d009029;Zm00001d009447;Zm00001d009619;Zm00001d009741;Zm00001d0…	Up
BP	GO:0046942	carboxylic_acid_transport	566	32	0.00052	Zm00001d002673;Zm00001d002888;Zm00001d003749;Zm00001d004335;Zm00001d007310;Zm00001d008733;Zm00001d009243;Zm00001d009447;Zm00001d010115;Zm00001d010655;Zm00001d014129;Zm00001d019225;Zm00001d020134;Zm00001d023593;Zm00001d024587;Zm00001d025437;Zm00001d028355;Zm00001d029321;Zm00001d030130;Zm00001d034678;Zm00001d035157;Zm00001d036123;Zm00001d042135;Zm00001d042322;Zm00001d042809;Zm00001d044442;Zm00001d0…	Up
BP	GO:1901568	fatty_acid_derivative_metabolic_process	290	20	0.00053	Zm00001d002011;Zm00001d003446;Zm00001d008628;Zm00001d009243;Zm00001d013934;Zm00001d015477;Zm00001d016438;Zm00001d017251;Zm00001d017964;Zm00001d026486;Zm00001d028406;Zm00001d029688;Zm00001d038064;Zm00001d043491;Zm00001d045269;Zm00001d046651;Zm00001d047224;Zm00001d050992;Zm00001d051932;Zm00001d053675	Up
BP	GO:0009816	defense_response_to_bacterium,_incompatible_interaction	228	17	0.00057	Zm00001d006257;Zm00001d008727;Zm00001d009619;Zm00001d011288;Zm00001d012600;Zm00001d013493;Zm00001d020137;Zm00001d022017;Zm00001d029397;Zm00001d031261;Zm00001d033624;Zm00001d038135;Zm00001d039346;Zm00001d039670;Zm00001d042540;Zm00001d042811;Zm00001d053675	Up
BP	GO:0071472	cellular_response_to_salt_stress	228	17	0.00057	Zm00001d004366;Zm00001d014165;Zm00001d021168;Zm00001d023480;Zm00001d025031;Zm00001d025036;Zm00001d025037;Zm00001d026486;Zm00001d029620;Zm00001d031498;Zm00001d031499;Zm00001d031500;Zm00001d031501;Zm00001d032869;Zm00001d034672;Zm00001d046200;Zm00001d048208	Up
BP	GO:0016052	carbohydrate_catabolic_process	793	41	0.00058	Zm00001d002025;Zm00001d003776;Zm00001d005890;Zm00001d006221;Zm00001d007840;Zm00001d009029;Zm00001d009097;Zm00001d014945;Zm00001d015067;Zm00001d015292;Zm00001d016285;Zm00001d016708;Zm00001d017152;Zm00001d018731;Zm00001d018965;Zm00001d024505;Zm00001d025764;Zm00001d028952;Zm00001d029025;Zm00001d031861;Zm00001d032745;Zm00001d033650;Zm00001d035082;Zm00001d036370;Zm00001d037338;Zm00001d037656;Zm00001d0…	Up
BP	GO:0015849	organic_acid_transport	570	32	0.00059	Zm00001d002673;Zm00001d002888;Zm00001d003749;Zm00001d004335;Zm00001d007310;Zm00001d008733;Zm00001d009243;Zm00001d009447;Zm00001d010115;Zm00001d010655;Zm00001d014129;Zm00001d019225;Zm00001d020134;Zm00001d023593;Zm00001d024587;Zm00001d025437;Zm00001d028355;Zm00001d029321;Zm00001d030130;Zm00001d034678;Zm00001d035157;Zm00001d036123;Zm00001d042135;Zm00001d042322;Zm00001d042809;Zm00001d044442;Zm00001d0…	Up
BP	GO:0048438	floral_whorl_development	1434	65	0.00066	Zm00001d002025;Zm00001d002119;Zm00001d002829;Zm00001d003349;Zm00001d004442;Zm00001d005528;Zm00001d005923;Zm00001d006549;Zm00001d009029;Zm00001d009447;Zm00001d009894;Zm00001d014032;Zm00001d014474;Zm00001d016285;Zm00001d017251;Zm00001d017284;Zm00001d017964;Zm00001d018955;Zm00001d021198;Zm00001d021285;Zm00001d022044;Zm00001d022517;Zm00001d024134;Zm00001d026175;Zm00001d027893;Zm00001d028567;Zm00001d0…	Up
BP	GO:0090697	post-embryonic_plant_organ_morphogenesis	799	41	0.00067	Zm00001d002025;Zm00001d002534;Zm00001d002829;Zm00001d003349;Zm00001d006549;Zm00001d006688;Zm00001d006697;Zm00001d009029;Zm00001d013493;Zm00001d016285;Zm00001d016632;Zm00001d018282;Zm00001d021283;Zm00001d022044;Zm00001d022533;Zm00001d023684;Zm00001d023732;Zm00001d028567;Zm00001d030364;Zm00001d032922;Zm00001d033624;Zm00001d038195;Zm00001d038791;Zm00001d039638;Zm00001d040035;Zm00001d041236;Zm00001d0…	Up
BP	GO:0048859	formation_of_anatomical_boundary	211	16	0.00068	Zm00001d002119;Zm00001d004442;Zm00001d005528;Zm00001d009447;Zm00001d014032;Zm00001d022517;Zm00001d030364;Zm00001d038355;Zm00001d039017;Zm00001d040423;Zm00001d040426;Zm00001d041818;Zm00001d043762;Zm00001d047921;Zm00001d050893;Zm00001d051956	Up
BP	GO:0005983	starch_catabolic_process	115	11	0.0007	Zm00001d005890;Zm00001d009029;Zm00001d016285;Zm00001d024505;Zm00001d031861;Zm00001d038791;Zm00001d041236;Zm00001d043512;Zm00001d046485;Zm00001d047077;Zm00001d048962	Up
BP	GO:0048856	anatomical_structure_development	13058	438	0.0007	Zm00001d001781;Zm00001d001900;Zm00001d002011;Zm00001d002025;Zm00001d002119;Zm00001d002283;Zm00001d002316;Zm00001d002410;Zm00001d002534;Zm00001d002592;Zm00001d002707;Zm00001d002802;Zm00001d002806;Zm00001d002829;Zm00001d003016;Zm00001d003162;Zm00001d003228;Zm00001d003349;Zm00001d003399;Zm00001d003446;Zm00001d004197;Zm00001d004335;Zm00001d004366;Zm00001d004442;Zm00001d004467;Zm00001d004553;Zm00001d0…	Up
BP	GO:0009791	post-embryonic_development	7228	258	0.00071	Zm00001d002011;Zm00001d002025;Zm00001d002119;Zm00001d002316;Zm00001d002534;Zm00001d002707;Zm00001d002802;Zm00001d002806;Zm00001d002829;Zm00001d003162;Zm00001d003228;Zm00001d003349;Zm00001d004197;Zm00001d004335;Zm00001d004442;Zm00001d004467;Zm00001d004966;Zm00001d005528;Zm00001d005923;Zm00001d006034;Zm00001d006257;Zm00001d006420;Zm00001d006549;Zm00001d006688;Zm00001d006697;Zm00001d006791;Zm00001d0…	Up
BP	GO:0006970	response_to_osmotic_stress	3302	130	0.00072	Zm00001d001900;Zm00001d002025;Zm00001d002707;Zm00001d002803;Zm00001d002806;Zm00001d003512;Zm00001d003524;Zm00001d004335;Zm00001d004366;Zm00001d004390;Zm00001d006221;Zm00001d006257;Zm00001d006364;Zm00001d006913;Zm00001d007840;Zm00001d008727;Zm00001d009741;Zm00001d010218;Zm00001d010275;Zm00001d010399;Zm00001d011527;Zm00001d012391;Zm00001d012482;Zm00001d013212;Zm00001d013364;Zm00001d014165;Zm00001d0…	Up
BP	GO:0080024	indolebutyric_acid_metabolic_process	25	5	0.00078	Zm00001d004366;Zm00001d021168;Zm00001d025036;Zm00001d025037;Zm00001d029620	Up
BP	GO:0017062	respiratory_chain_complex_III_assembly	15	4	0.00084	Zm00001d019078;Zm00001d031221;Zm00001d031222;Zm00001d034501	Up
BP	GO:0030397	membrane_disassembly	15	4	0.00084	Zm00001d013493;Zm00001d033624;Zm00001d042540;Zm00001d053675	Up
BP	GO:0034551	mitochondrial_respiratory_chain_complex_III_assembly	15	4	0.00084	Zm00001d019078;Zm00001d031221;Zm00001d031222;Zm00001d034501	Up
BP	GO:0002679	respiratory_burst_involved_in_defense_response	52	7	0.00088	Zm00001d016730;Zm00001d016764;Zm00001d022044;Zm00001d023480;Zm00001d038280;Zm00001d040805;Zm00001d052653	Up
BP	GO:0034775	glutathione_transmembrane_transport	2	2	0.0009	Zm00001d003446;Zm00001d008628	Up
BP	GO:0035443	tripeptide_transmembrane_transport	2	2	0.0009	Zm00001d003446;Zm00001d008628	Up
BP	GO:1900366	negative_regulation_of_defense_response_to_insect	2	2	0.0009	Zm00001d013493;Zm00001d033624	Up
BP	GO:0009755	hormone-mediated_signaling_pathway	3178	125	0.00096	Zm00001d002011;Zm00001d002025;Zm00001d002119;Zm00001d002283;Zm00001d002707;Zm00001d002806;Zm00001d002888;Zm00001d004442;Zm00001d004467;Zm00001d004966;Zm00001d005528;Zm00001d005923;Zm00001d006257;Zm00001d007840;Zm00001d008863;Zm00001d009447;Zm00001d009619;Zm00001d009801;Zm00001d010655;Zm00001d011288;Zm00001d011527;Zm00001d011735;Zm00001d012482;Zm00001d012600;Zm00001d013099;Zm00001d015912;Zm00001d0…	Up
BP	GO:0032501	multicellular_organismal_process	13049	436	0.00106	Zm00001d001781;Zm00001d001900;Zm00001d002011;Zm00001d002025;Zm00001d002119;Zm00001d002283;Zm00001d002316;Zm00001d002410;Zm00001d002534;Zm00001d002592;Zm00001d002707;Zm00001d002802;Zm00001d002806;Zm00001d002829;Zm00001d003016;Zm00001d003162;Zm00001d003228;Zm00001d003349;Zm00001d003399;Zm00001d003446;Zm00001d003512;Zm00001d004197;Zm00001d004335;Zm00001d004366;Zm00001d004442;Zm00001d004467;Zm00001d0…	Up
BP	GO:0042430	indole-containing_compound_metabolic_process	382	23	0.00136	Zm00001d004366;Zm00001d004467;Zm00001d006221;Zm00001d010399;Zm00001d010655;Zm00001d012322;Zm00001d020134;Zm00001d021168;Zm00001d022017;Zm00001d025036;Zm00001d025037;Zm00001d029620;Zm00001d034453;Zm00001d034461;Zm00001d036123;Zm00001d036364;Zm00001d038023;Zm00001d039346;Zm00001d043544;Zm00001d044442;Zm00001d046277;Zm00001d046676;Zm00001d047670	Up
BP	GO:0009559	embryo_sac_central_cell_differentiation	125	11	0.00139	Zm00001d011228;Zm00001d016456;Zm00001d019214;Zm00001d032981;Zm00001d036875;Zm00001d038355;Zm00001d044253;Zm00001d044618;Zm00001d046318;Zm00001d046322;Zm00001d049536	Up
BP	GO:0043476	pigment_accumulation	125	11	0.00139	Zm00001d002119;Zm00001d004442;Zm00001d005528;Zm00001d009447;Zm00001d021236;Zm00001d026088;Zm00001d030069;Zm00001d040091;Zm00001d042809;Zm00001d043762;Zm00001d052338	Up
BP	GO:0010143	cutin_biosynthetic_process	89	9	0.00142	Zm00001d002011;Zm00001d002025;Zm00001d007840;Zm00001d017251;Zm00001d018731;Zm00001d026486;Zm00001d035865;Zm00001d046651;Zm00001d051932	Up
BP	GO:0009723	response_to_ethylene	1259	57	0.00143	Zm00001d002011;Zm00001d002025;Zm00001d007840;Zm00001d012882;Zm00001d013937;Zm00001d014474;Zm00001d018731;Zm00001d018955;Zm00001d020134;Zm00001d020702;Zm00001d021415;Zm00001d022517;Zm00001d024520;Zm00001d024768;Zm00001d024809;Zm00001d026005;Zm00001d026486;Zm00001d027409;Zm00001d027860;Zm00001d029293;Zm00001d031498;Zm00001d031499;Zm00001d031500;Zm00001d031501;Zm00001d031861;Zm00001d031971;Zm00001d0…	Up
BP	GO:0010016	shoot_system_morphogenesis	1233	56	0.00146	Zm00001d002707;Zm00001d003162;Zm00001d004335;Zm00001d004366;Zm00001d004966;Zm00001d006913;Zm00001d007159;Zm00001d009029;Zm00001d009894;Zm00001d012516;Zm00001d015609;Zm00001d016285;Zm00001d016632;Zm00001d018119;Zm00001d018282;Zm00001d018955;Zm00001d021168;Zm00001d021283;Zm00001d022075;Zm00001d022517;Zm00001d022533;Zm00001d023684;Zm00001d025031;Zm00001d025036;Zm00001d025037;Zm00001d025457;Zm00001d0…	Up
BP	GO:0071236	cellular_response_to_antibiotic	654	34	0.00151	Zm00001d004366;Zm00001d007175;Zm00001d009619;Zm00001d010399;Zm00001d011035;Zm00001d011527;Zm00001d011735;Zm00001d019078;Zm00001d020137;Zm00001d021168;Zm00001d021638;Zm00001d022017;Zm00001d022044;Zm00001d023616;Zm00001d025036;Zm00001d025037;Zm00001d028962;Zm00001d029620;Zm00001d031221;Zm00001d031222;Zm00001d032797;Zm00001d034501;Zm00001d038195;Zm00001d039346;Zm00001d039364;Zm00001d040160;Zm00001d0…	Up
BP	GO:0090333	regulation_of_stomatal_closure	73	8	0.00153	Zm00001d006257;Zm00001d032869;Zm00001d034672;Zm00001d040468;Zm00001d040505;Zm00001d051746;Zm00001d052434;Zm00001d052435	Up
BP	GO:0009646	response_to_absence_of_light	166	13	0.00157	Zm00001d003349;Zm00001d005923;Zm00001d006034;Zm00001d013937;Zm00001d022044;Zm00001d026574;Zm00001d028750;Zm00001d038195;Zm00001d040020;Zm00001d045427;Zm00001d047340;Zm00001d048907;Zm00001d050132	Up
BP	GO:0010119	regulation_of_stomatal_movement	482	27	0.00158	Zm00001d006257;Zm00001d007310;Zm00001d011228;Zm00001d011454;Zm00001d024587;Zm00001d027860;Zm00001d029293;Zm00001d032869;Zm00001d032981;Zm00001d034562;Zm00001d034672;Zm00001d036008;Zm00001d036802;Zm00001d036803;Zm00001d040247;Zm00001d040468;Zm00001d040505;Zm00001d040805;Zm00001d044095;Zm00001d044253;Zm00001d045101;Zm00001d046697;Zm00001d051746;Zm00001d052434;Zm00001d052435;Zm00001d052653;Zm00001d0…	Up
BP	GO:0009411	response_to_UV	788	39	0.00173	Zm00001d002119;Zm00001d003016;Zm00001d003349;Zm00001d004442;Zm00001d005528;Zm00001d007918;Zm00001d009447;Zm00001d010463;Zm00001d011477;Zm00001d017077;Zm00001d017152;Zm00001d017274;Zm00001d019078;Zm00001d021236;Zm00001d021638;Zm00001d022044;Zm00001d026088;Zm00001d026486;Zm00001d029293;Zm00001d029590;Zm00001d030069;Zm00001d031221;Zm00001d031222;Zm00001d031861;Zm00001d032035;Zm00001d034501;Zm00001d0…	Up
BP	GO:0010075	regulation_of_meristem_growth	322	20	0.00189	Zm00001d002025;Zm00001d002707;Zm00001d007840;Zm00001d009029;Zm00001d016285;Zm00001d016632;Zm00001d018731;Zm00001d022075;Zm00001d032922;Zm00001d036802;Zm00001d036803;Zm00001d038791;Zm00001d039017;Zm00001d041236;Zm00001d042809;Zm00001d043512;Zm00001d046485;Zm00001d047077;Zm00001d048962;Zm00001d050074	Up
BP	GO:0043478	pigment_accumulation_in_response_to_UV_light	111	10	0.0019	Zm00001d002119;Zm00001d004442;Zm00001d005528;Zm00001d009447;Zm00001d021236;Zm00001d026088;Zm00001d030069;Zm00001d040091;Zm00001d042809;Zm00001d043762	Up
BP	GO:0043479	pigment_accumulation_in_tissues_in_response_to_UV_light	111	10	0.0019	Zm00001d002119;Zm00001d004442;Zm00001d005528;Zm00001d009447;Zm00001d021236;Zm00001d026088;Zm00001d030069;Zm00001d040091;Zm00001d042809;Zm00001d043762	Up
BP	GO:0043480	pigment_accumulation_in_tissues	111	10	0.0019	Zm00001d002119;Zm00001d004442;Zm00001d005528;Zm00001d009447;Zm00001d021236;Zm00001d026088;Zm00001d030069;Zm00001d040091;Zm00001d042809;Zm00001d043762	Up
BP	GO:0043481	anthocyanin_accumulation_in_tissues_in_response_to_UV_light	111	10	0.0019	Zm00001d002119;Zm00001d004442;Zm00001d005528;Zm00001d009447;Zm00001d021236;Zm00001d026088;Zm00001d030069;Zm00001d040091;Zm00001d042809;Zm00001d043762	Up
BP	GO:0032502	developmental_process	13401	444	0.00192	Zm00001d001781;Zm00001d001900;Zm00001d002011;Zm00001d002025;Zm00001d002119;Zm00001d002283;Zm00001d002316;Zm00001d002410;Zm00001d002534;Zm00001d002592;Zm00001d002707;Zm00001d002802;Zm00001d002806;Zm00001d002829;Zm00001d003016;Zm00001d003162;Zm00001d003228;Zm00001d003349;Zm00001d003399;Zm00001d003446;Zm00001d004197;Zm00001d004335;Zm00001d004366;Zm00001d004442;Zm00001d004467;Zm00001d004553;Zm00001d0…	Up
BP	GO:0071369	cellular_response_to_ethylene_stimulus	613	32	0.00192	Zm00001d002011;Zm00001d002025;Zm00001d007840;Zm00001d012882;Zm00001d018731;Zm00001d018955;Zm00001d024768;Zm00001d026005;Zm00001d026486;Zm00001d027409;Zm00001d027860;Zm00001d029293;Zm00001d031498;Zm00001d031499;Zm00001d031500;Zm00001d031501;Zm00001d031861;Zm00001d032869;Zm00001d034672;Zm00001d036802;Zm00001d036803;Zm00001d039019;Zm00001d040160;Zm00001d040679;Zm00001d040805;Zm00001d043491;Zm00001d0…	Up
BP	GO:0016098	monoterpenoid_metabolic_process	93	9	0.00193	Zm00001d002847;Zm00001d017381;Zm00001d019256;Zm00001d019258;Zm00001d032035;Zm00001d032118;Zm00001d037207;Zm00001d050069;Zm00001d050293	Up
BP	GO:0016099	monoterpenoid_biosynthetic_process	93	9	0.00193	Zm00001d002847;Zm00001d017381;Zm00001d019256;Zm00001d019258;Zm00001d032035;Zm00001d032118;Zm00001d037207;Zm00001d050069;Zm00001d050293	Up
BP	GO:0016131	brassinosteroid_metabolic_process	170	13	0.00194	Zm00001d003349;Zm00001d006947;Zm00001d006948;Zm00001d008747;Zm00001d010319;Zm00001d020418;Zm00001d022092;Zm00001d037089;Zm00001d037091;Zm00001d039650;Zm00001d042809;Zm00001d044106;Zm00001d045563	Up
BP	GO:0010067	procambium_histogenesis	76	8	0.00199	Zm00001d009029;Zm00001d016285;Zm00001d038791;Zm00001d041236;Zm00001d043512;Zm00001d046485;Zm00001d048962;Zm00001d050074	Up
BP	GO:0009820	alkaloid_metabolic_process	94	9	0.00208	Zm00001d002256;Zm00001d002847;Zm00001d003524;Zm00001d011363;Zm00001d014748;Zm00001d017381;Zm00001d024120;Zm00001d042868;Zm00001d046363	Up
BP	GO:0010154	fruit_development	3247	125	0.00208	Zm00001d002011;Zm00001d002025;Zm00001d002592;Zm00001d002707;Zm00001d002802;Zm00001d002829;Zm00001d004335;Zm00001d004467;Zm00001d006257;Zm00001d006420;Zm00001d007159;Zm00001d007504;Zm00001d008727;Zm00001d009029;Zm00001d009815;Zm00001d011288;Zm00001d011403;Zm00001d012391;Zm00001d012482;Zm00001d012516;Zm00001d012882;Zm00001d015884;Zm00001d016052;Zm00001d016285;Zm00001d016632;Zm00001d016840;Zm00001d0…	Up
BP	GO:0000160	phosphorelay_signal_transduction_system	642	33	0.0021	Zm00001d002011;Zm00001d002025;Zm00001d004102;Zm00001d004390;Zm00001d007840;Zm00001d018731;Zm00001d019555;Zm00001d024768;Zm00001d026005;Zm00001d026486;Zm00001d027409;Zm00001d027860;Zm00001d029293;Zm00001d031498;Zm00001d031499;Zm00001d031500;Zm00001d031501;Zm00001d031861;Zm00001d032381;Zm00001d035846;Zm00001d036802;Zm00001d036803;Zm00001d039019;Zm00001d040160;Zm00001d040805;Zm00001d043491;Zm00001d0…	Up
BP	GO:0006979	response_to_oxidative_stress	2072	85	0.00211	Zm00001d002011;Zm00001d002283;Zm00001d002534;Zm00001d002899;Zm00001d003016;Zm00001d003228;Zm00001d003446;Zm00001d004366;Zm00001d005735;Zm00001d006257;Zm00001d006913;Zm00001d008210;Zm00001d008628;Zm00001d008727;Zm00001d009140;Zm00001d009243;Zm00001d009619;Zm00001d010218;Zm00001d011035;Zm00001d011527;Zm00001d012391;Zm00001d013212;Zm00001d014608;Zm00001d016674;Zm00001d017199;Zm00001d017274;Zm00001d0…	Up
BP	GO:0043446	cellular_alkane_metabolic_process	19	4	0.00218	Zm00001d015477;Zm00001d017251;Zm00001d017425;Zm00001d051932	Up
BP	GO:0043447	alkane_biosynthetic_process	19	4	0.00218	Zm00001d015477;Zm00001d017251;Zm00001d017425;Zm00001d051932	Up
BP	GO:0045730	respiratory_burst	95	9	0.00223	Zm00001d014608;Zm00001d016730;Zm00001d016764;Zm00001d022044;Zm00001d023480;Zm00001d038280;Zm00001d040805;Zm00001d043238;Zm00001d052653	Up
BP	GO:0010466	negative_regulation_of_peptidase_activity	133	11	0.00228	Zm00001d002960;Zm00001d008548;Zm00001d021901;Zm00001d024996;Zm00001d029631;Zm00001d038558;Zm00001d038751;Zm00001d039364;Zm00001d040028;Zm00001d048656;Zm00001d049911	Up
BP	GO:0010197	polar_nucleus_fusion	116	10	0.00263	Zm00001d011228;Zm00001d016456;Zm00001d032981;Zm00001d036875;Zm00001d038355;Zm00001d044253;Zm00001d044618;Zm00001d046318;Zm00001d046322;Zm00001d049536	Up
BP	GO:0016598	protein_arginylation	10	3	0.00276	Zm00001d003016;Zm00001d017274;Zm00001d051161	Up
BP	GO:0010118	stomatal_movement	731	36	0.00276	Zm00001d003749;Zm00001d006257;Zm00001d007082;Zm00001d007187;Zm00001d007310;Zm00001d011228;Zm00001d011454;Zm00001d019256;Zm00001d019258;Zm00001d022547;Zm00001d024587;Zm00001d027860;Zm00001d029025;Zm00001d029293;Zm00001d030727;Zm00001d032238;Zm00001d032869;Zm00001d032981;Zm00001d034562;Zm00001d034672;Zm00001d036008;Zm00001d036802;Zm00001d036803;Zm00001d040247;Zm00001d040468;Zm00001d040505;Zm00001d0…	Up
BP	GO:0007275	multicellular_organism_development	12072	402	0.00289	Zm00001d001781;Zm00001d001900;Zm00001d002011;Zm00001d002025;Zm00001d002119;Zm00001d002283;Zm00001d002316;Zm00001d002410;Zm00001d002534;Zm00001d002592;Zm00001d002707;Zm00001d002802;Zm00001d002806;Zm00001d002829;Zm00001d003016;Zm00001d003162;Zm00001d003228;Zm00001d003349;Zm00001d003446;Zm00001d004197;Zm00001d004335;Zm00001d004366;Zm00001d004442;Zm00001d004467;Zm00001d004553;Zm00001d004909;Zm00001d0…	Up
BP	GO:0034638	phosphatidylcholine_catabolic_process	21	4	0.00321	Zm00001d006257;Zm00001d008727;Zm00001d029397;Zm00001d039670	Up
BP	GO:0071497	cellular_response_to_freezing	82	8	0.00322	Zm00001d026486;Zm00001d031498;Zm00001d031499;Zm00001d031501;Zm00001d038446;Zm00001d046651;Zm00001d048208;Zm00001d052152	Up
BP	GO:0009695	jasmonic_acid_biosynthetic_process	139	11	0.00322	Zm00001d009894;Zm00001d010463;Zm00001d011097;Zm00001d011735;Zm00001d013493;Zm00001d027893;Zm00001d033624;Zm00001d042540;Zm00001d045051;Zm00001d047340;Zm00001d053675	Up
BP	GO:0015893	drug_transport	409	23	0.00322	Zm00001d004335;Zm00001d008733;Zm00001d009243;Zm00001d014129;Zm00001d020134;Zm00001d022122;Zm00001d023593;Zm00001d025031;Zm00001d028355;Zm00001d030130;Zm00001d031221;Zm00001d031222;Zm00001d038718;Zm00001d043762;Zm00001d044442;Zm00001d045269;Zm00001d045948;Zm00001d046277;Zm00001d048311;Zm00001d048329;Zm00001d052586;Zm00001d053143;Zm00001d053234	Up
BP	GO:0048316	seed_development	3049	117	0.00323	Zm00001d002011;Zm00001d002025;Zm00001d002707;Zm00001d002802;Zm00001d004335;Zm00001d004467;Zm00001d006257;Zm00001d006420;Zm00001d007159;Zm00001d007504;Zm00001d008727;Zm00001d009029;Zm00001d009815;Zm00001d011288;Zm00001d011403;Zm00001d012391;Zm00001d012482;Zm00001d012516;Zm00001d012882;Zm00001d015884;Zm00001d016052;Zm00001d016285;Zm00001d016632;Zm00001d016840;Zm00001d017152;Zm00001d017199;Zm00001d0…	Up
BP	GO:0045493	xylan_catabolic_process	34	5	0.00326	Zm00001d018965;Zm00001d028952;Zm00001d037656;Zm00001d046772;Zm00001d052792	Up
BP	GO:0009410	response_to_xenobiotic_stimulus	246	16	0.00329	Zm00001d002707;Zm00001d002847;Zm00001d003446;Zm00001d008628;Zm00001d008863;Zm00001d012785;Zm00001d013934;Zm00001d017381;Zm00001d024839;Zm00001d033188;Zm00001d038764;Zm00001d042777;Zm00001d043544;Zm00001d043752;Zm00001d044340;Zm00001d047504	Up
BP	GO:0009934	regulation_of_meristem_structural_organization	140	11	0.0034	Zm00001d009029;Zm00001d016285;Zm00001d032120;Zm00001d038791;Zm00001d041236;Zm00001d043512;Zm00001d046485;Zm00001d046912;Zm00001d047077;Zm00001d048962;Zm00001d050074	Up
BP	GO:1901701	cellular_response_to_oxygen-containing_compound	3540	133	0.00356	Zm00001d002011;Zm00001d002806;Zm00001d003512;Zm00001d004366;Zm00001d004467;Zm00001d004966;Zm00001d005923;Zm00001d006257;Zm00001d007175;Zm00001d008210;Zm00001d009619;Zm00001d009801;Zm00001d009815;Zm00001d010399;Zm00001d011035;Zm00001d011288;Zm00001d011527;Zm00001d011679;Zm00001d011735;Zm00001d012482;Zm00001d012600;Zm00001d013099;Zm00001d014165;Zm00001d015884;Zm00001d016632;Zm00001d017284;Zm00001d0…	Up
BP	GO:0009696	salicylic_acid_metabolic_process	141	11	0.00359	Zm00001d003016;Zm00001d004366;Zm00001d008750;Zm00001d017274;Zm00001d021168;Zm00001d025036;Zm00001d025037;Zm00001d029620;Zm00001d038195;Zm00001d051161;Zm00001d053432	Up
BP	GO:0006722	triterpenoid_metabolic_process	102	9	0.00362	Zm00001d006947;Zm00001d006948;Zm00001d008674;Zm00001d013798;Zm00001d020134;Zm00001d037089;Zm00001d037091;Zm00001d044442;Zm00001d046277	Up
BP	GO:0042631	cellular_response_to_water_deprivation	162	12	0.00369	Zm00001d004366;Zm00001d014165;Zm00001d019256;Zm00001d019258;Zm00001d020780;Zm00001d021168;Zm00001d025036;Zm00001d025037;Zm00001d029620;Zm00001d038192;Zm00001d045895;Zm00001d046119	Up
BP	GO:0071462	cellular_response_to_water_stimulus	162	12	0.00369	Zm00001d004366;Zm00001d014165;Zm00001d019256;Zm00001d019258;Zm00001d020780;Zm00001d021168;Zm00001d025036;Zm00001d025037;Zm00001d029620;Zm00001d038192;Zm00001d045895;Zm00001d046119	Up
BP	GO:0030644	cellular_chloride_ion_homeostasis	11	3	0.00371	Zm00001d009243;Zm00001d017199;Zm00001d045269	Up
BP	GO:0070413	trehalose_metabolism_in_response_to_stress	11	3	0.00371	Zm00001d032118;Zm00001d050069;Zm00001d050293	Up
BP	GO:0009647	skotomorphogenesis	84	8	0.00373	Zm00001d003349;Zm00001d005923;Zm00001d006034;Zm00001d013937;Zm00001d022044;Zm00001d038195;Zm00001d045427;Zm00001d050132	Up
BP	GO:0019742	pentacyclic_triterpenoid_metabolic_process	84	8	0.00373	Zm00001d006947;Zm00001d006948;Zm00001d013798;Zm00001d020134;Zm00001d037089;Zm00001d037091;Zm00001d044442;Zm00001d046277	Up
BP	GO:0010311	lateral_root_formation	205	14	0.00375	Zm00001d002025;Zm00001d006688;Zm00001d006697;Zm00001d013493;Zm00001d023732;Zm00001d030364;Zm00001d033624;Zm00001d040035;Zm00001d042540;Zm00001d042809;Zm00001d043544;Zm00001d047917;Zm00001d047921;Zm00001d053675	Up
BP	GO:0006721	terpenoid_metabolic_process	959	44	0.00378	Zm00001d002847;Zm00001d003349;Zm00001d003512;Zm00001d006947;Zm00001d006948;Zm00001d008674;Zm00001d010115;Zm00001d013759;Zm00001d013798;Zm00001d014134;Zm00001d015515;Zm00001d017381;Zm00001d019256;Zm00001d019258;Zm00001d020134;Zm00001d024768;Zm00001d025545;Zm00001d029181;Zm00001d029590;Zm00001d030737;Zm00001d032035;Zm00001d032118;Zm00001d037089;Zm00001d037091;Zm00001d037207;Zm00001d038355;Zm00001d0…	Up
BP	GO:0006812	cation_transport	1829	75	0.00385	Zm00001d002343;Zm00001d002803;Zm00001d003115;Zm00001d003349;Zm00001d003666;Zm00001d004909;Zm00001d005594;Zm00001d006221;Zm00001d006688;Zm00001d006697;Zm00001d007310;Zm00001d009447;Zm00001d010115;Zm00001d011013;Zm00001d011723;Zm00001d013364;Zm00001d014129;Zm00001d014166;Zm00001d016149;Zm00001d016987;Zm00001d017425;Zm00001d018627;Zm00001d019227;Zm00001d020134;Zm00001d020702;Zm00001d022131;Zm00001d0…	Up
BP	GO:0010951	negative_regulation_of_endopeptidase_activity	123	10	0.00402	Zm00001d002960;Zm00001d008548;Zm00001d021901;Zm00001d024996;Zm00001d029631;Zm00001d038558;Zm00001d038751;Zm00001d040028;Zm00001d048656;Zm00001d049911	Up
BP	GO:0015850	organic_hydroxy_compound_transport	229	15	0.00407	Zm00001d006688;Zm00001d006697;Zm00001d007310;Zm00001d009447;Zm00001d014129;Zm00001d016395;Zm00001d020134;Zm00001d024587;Zm00001d030130;Zm00001d044442;Zm00001d045269;Zm00001d046277;Zm00001d047224;Zm00001d048311;Zm00001d050260	Up
BP	GO:0015698	inorganic_anion_transport	418	23	0.0042	Zm00001d007310;Zm00001d009029;Zm00001d010115;Zm00001d011527;Zm00001d011679;Zm00001d012259;Zm00001d016285;Zm00001d019294;Zm00001d020702;Zm00001d024587;Zm00001d028355;Zm00001d032744;Zm00001d032850;Zm00001d038334;Zm00001d038791;Zm00001d040805;Zm00001d041236;Zm00001d043512;Zm00001d046919;Zm00001d048962;Zm00001d050456;Zm00001d051945;Zm00001d052653	Up
BP	GO:0035266	meristem_growth	394	22	0.00425	Zm00001d002025;Zm00001d002707;Zm00001d002829;Zm00001d007840;Zm00001d009029;Zm00001d016285;Zm00001d016632;Zm00001d018731;Zm00001d022075;Zm00001d031861;Zm00001d032922;Zm00001d036802;Zm00001d036803;Zm00001d038791;Zm00001d039017;Zm00001d041236;Zm00001d042809;Zm00001d043512;Zm00001d046485;Zm00001d047077;Zm00001d048962;Zm00001d050074	Up
BP	GO:0071470	cellular_response_to_osmotic_stress	394	22	0.00425	Zm00001d004366;Zm00001d004390;Zm00001d014165;Zm00001d016840;Zm00001d021168;Zm00001d023480;Zm00001d025031;Zm00001d025036;Zm00001d025037;Zm00001d026486;Zm00001d029620;Zm00001d031498;Zm00001d031499;Zm00001d031500;Zm00001d031501;Zm00001d032869;Zm00001d034672;Zm00001d040638;Zm00001d040805;Zm00001d046200;Zm00001d048208;Zm00001d052653	Up
BP	GO:0009863	salicylic_acid_mediated_signaling_pathway	468	25	0.00426	Zm00001d007175;Zm00001d009619;Zm00001d010399;Zm00001d011035;Zm00001d011735;Zm00001d019078;Zm00001d020137;Zm00001d021638;Zm00001d022017;Zm00001d022044;Zm00001d023616;Zm00001d028962;Zm00001d031221;Zm00001d031222;Zm00001d032797;Zm00001d034501;Zm00001d038195;Zm00001d039346;Zm00001d040160;Zm00001d040423;Zm00001d040426;Zm00001d041818;Zm00001d042777;Zm00001d046656;Zm00001d053432	Up
BP	GO:0010227	floral_organ_abscission	165	12	0.00427	Zm00001d004966;Zm00001d009029;Zm00001d016285;Zm00001d018955;Zm00001d019214;Zm00001d026126;Zm00001d030727;Zm00001d038355;Zm00001d038791;Zm00001d041236;Zm00001d043512;Zm00001d048962	Up
BP	GO:0052542	defense_response_by_callose_deposition	166	12	0.00448	Zm00001d012322;Zm00001d017964;Zm00001d020134;Zm00001d021168;Zm00001d022044;Zm00001d025037;Zm00001d034453;Zm00001d034461;Zm00001d040805;Zm00001d044442;Zm00001d046277;Zm00001d052653	Up
BP	GO:0000041	transition_metal_ion_transport	348	20	0.00455	Zm00001d002343;Zm00001d003349;Zm00001d004909;Zm00001d019227;Zm00001d020134;Zm00001d020702;Zm00001d022131;Zm00001d025887;Zm00001d026604;Zm00001d027860;Zm00001d035447;Zm00001d040805;Zm00001d044442;Zm00001d044533;Zm00001d045948;Zm00001d046277;Zm00001d051193;Zm00001d051945;Zm00001d052653;Zm00001d053783	Up
BP	GO:0055088	lipid_homeostasis	232	15	0.00459	Zm00001d003349;Zm00001d006947;Zm00001d006948;Zm00001d010319;Zm00001d013934;Zm00001d020418;Zm00001d022044;Zm00001d037089;Zm00001d037091;Zm00001d038195;Zm00001d039650;Zm00001d045563;Zm00001d045927;Zm00001d047224;Zm00001d050132	Up
BP	GO:0010065	primary_meristem_tissue_development	167	12	0.0047	Zm00001d009029;Zm00001d011288;Zm00001d012882;Zm00001d016285;Zm00001d038135;Zm00001d038708;Zm00001d038791;Zm00001d041236;Zm00001d043512;Zm00001d046485;Zm00001d048962;Zm00001d050074	Up
BP	GO:0016999	antibiotic_metabolic_process	731	35	0.00486	Zm00001d002899;Zm00001d003016;Zm00001d003247;Zm00001d004366;Zm00001d008750;Zm00001d009140;Zm00001d010218;Zm00001d011035;Zm00001d013212;Zm00001d014608;Zm00001d017274;Zm00001d021168;Zm00001d021804;Zm00001d022017;Zm00001d022044;Zm00001d022229;Zm00001d025036;Zm00001d025037;Zm00001d026109;Zm00001d027533;Zm00001d029620;Zm00001d037547;Zm00001d038195;Zm00001d039346;Zm00001d040129;Zm00001d040705;Zm00001d0…	Up
BP	GO:0010166	wax_metabolic_process	147	11	0.00492	Zm00001d002011;Zm00001d015477;Zm00001d016438;Zm00001d017251;Zm00001d017964;Zm00001d026486;Zm00001d028406;Zm00001d029688;Zm00001d043491;Zm00001d046651;Zm00001d051932	Up
BP	GO:0010015	root_morphogenesis	1504	63	0.00495	Zm00001d002025;Zm00001d002119;Zm00001d002707;Zm00001d004442;Zm00001d005528;Zm00001d005766;Zm00001d006688;Zm00001d006697;Zm00001d007082;Zm00001d007159;Zm00001d009029;Zm00001d009447;Zm00001d009894;Zm00001d011527;Zm00001d013493;Zm00001d016285;Zm00001d018282;Zm00001d021236;Zm00001d021283;Zm00001d021732;Zm00001d022122;Zm00001d022533;Zm00001d023684;Zm00001d023732;Zm00001d026088;Zm00001d026097;Zm00001d0…	Up
BP	GO:0010037	response_to_carbon_dioxide	88	8	0.00496	Zm00001d004909;Zm00001d011454;Zm00001d014166;Zm00001d018282;Zm00001d023258;Zm00001d023684;Zm00001d031543;Zm00001d044095	Up
BP	GO:0042446	hormone_biosynthetic_process	812	38	0.00498	Zm00001d002592;Zm00001d003349;Zm00001d003869;Zm00001d004467;Zm00001d006221;Zm00001d006947;Zm00001d008747;Zm00001d009894;Zm00001d010463;Zm00001d011097;Zm00001d011735;Zm00001d013493;Zm00001d016632;Zm00001d020418;Zm00001d021285;Zm00001d024843;Zm00001d027893;Zm00001d029590;Zm00001d030737;Zm00001d032922;Zm00001d033624;Zm00001d038195;Zm00001d038355;Zm00001d040160;Zm00001d041082;Zm00001d042540;Zm00001d0…	Up
BP	GO:0031407	oxylipin_metabolic_process	70	7	0.00499	Zm00001d011097;Zm00001d013493;Zm00001d027893;Zm00001d033624;Zm00001d042540;Zm00001d051746;Zm00001d053675	Up
BP	GO:0031408	oxylipin_biosynthetic_process	70	7	0.00499	Zm00001d011097;Zm00001d013493;Zm00001d027893;Zm00001d033624;Zm00001d042540;Zm00001d051746;Zm00001d053675	Up
BP	GO:0009699	phenylpropanoid_biosynthetic_process	734	35	0.00518	Zm00001d002899;Zm00001d003015;Zm00001d003016;Zm00001d007918;Zm00001d008435;Zm00001d009140;Zm00001d010218;Zm00001d011527;Zm00001d017274;Zm00001d020737;Zm00001d022075;Zm00001d025031;Zm00001d026109;Zm00001d027636;Zm00001d029293;Zm00001d029359;Zm00001d029688;Zm00001d030363;Zm00001d033650;Zm00001d037547;Zm00001d037849;Zm00001d038023;Zm00001d038064;Zm00001d040705;Zm00001d043174;Zm00001d043238;Zm00001d0…	Up
BP	GO:0009873	ethylene-activated_signaling_pathway	526	27	0.00519	Zm00001d002011;Zm00001d002025;Zm00001d007840;Zm00001d018731;Zm00001d024768;Zm00001d026005;Zm00001d026486;Zm00001d027409;Zm00001d027860;Zm00001d029293;Zm00001d031498;Zm00001d031499;Zm00001d031500;Zm00001d031501;Zm00001d031861;Zm00001d036802;Zm00001d036803;Zm00001d039019;Zm00001d040160;Zm00001d040805;Zm00001d043491;Zm00001d046651;Zm00001d048208;Zm00001d051350;Zm00001d052152;Zm00001d052653;Zm00001d0…	Up
BP	GO:0071365	cellular_response_to_auxin_stimulus	683	33	0.00538	Zm00001d002025;Zm00001d002119;Zm00001d002410;Zm00001d002888;Zm00001d004442;Zm00001d005528;Zm00001d007840;Zm00001d009447;Zm00001d010655;Zm00001d015912;Zm00001d017284;Zm00001d018414;Zm00001d018731;Zm00001d019214;Zm00001d020134;Zm00001d021285;Zm00001d022017;Zm00001d022044;Zm00001d026097;Zm00001d036123;Zm00001d036364;Zm00001d039346;Zm00001d040423;Zm00001d040426;Zm00001d042809;Zm00001d043762;Zm00001d0…	Up
BP	GO:0010193	response_to_ozone	170	12	0.00541	Zm00001d002534;Zm00001d009619;Zm00001d011035;Zm00001d020134;Zm00001d020137;Zm00001d027893;Zm00001d028808;Zm00001d042056;Zm00001d044442;Zm00001d046277;Zm00001d046656;Zm00001d053675	Up
BP	GO:0080027	response_to_herbivore	55	6	0.00597	Zm00001d027893;Zm00001d032118;Zm00001d047077;Zm00001d050069;Zm00001d050293;Zm00001d053675	Up
BP	GO:0071396	cellular_response_to_lipid	1981	79	0.00609	Zm00001d002011;Zm00001d002806;Zm00001d004366;Zm00001d004467;Zm00001d005923;Zm00001d006257;Zm00001d009619;Zm00001d009801;Zm00001d009815;Zm00001d011288;Zm00001d012482;Zm00001d012600;Zm00001d013099;Zm00001d016632;Zm00001d017284;Zm00001d017612;Zm00001d017613;Zm00001d017898;Zm00001d019029;Zm00001d019214;Zm00001d019256;Zm00001d019258;Zm00001d020137;Zm00001d021168;Zm00001d021285;Zm00001d021683;Zm00001d0…	Up
BP	GO:0006691	leukotriene_metabolic_process	13	3	0.00616	Zm00001d003446;Zm00001d008628;Zm00001d045269	Up
BP	GO:0015757	galactose_transmembrane_transport	25	4	0.00617	Zm00001d005594;Zm00001d006688;Zm00001d006697;Zm00001d015912	Up
BP	GO:0030002	cellular_anion_homeostasis	25	4	0.00617	Zm00001d009243;Zm00001d017199;Zm00001d045269;Zm00001d051945	Up
BP	GO:0030320	cellular_monovalent_inorganic_anion_homeostasis	25	4	0.00617	Zm00001d009243;Zm00001d017199;Zm00001d045269;Zm00001d051945	Up
BP	GO:0046475	glycerophospholipid_catabolic_process	25	4	0.00617	Zm00001d006257;Zm00001d008727;Zm00001d029397;Zm00001d039670	Up
BP	GO:0002213	defense_response_to_insect	131	10	0.00625	Zm00001d004197;Zm00001d012322;Zm00001d013493;Zm00001d029688;Zm00001d031498;Zm00001d031499;Zm00001d033624;Zm00001d045404;Zm00001d047340;Zm00001d052152	Up
BP	GO:0046184	aldehyde_biosynthetic_process	73	7	0.00628	Zm00001d006221;Zm00001d015477;Zm00001d017251;Zm00001d019256;Zm00001d019258;Zm00001d037207;Zm00001d051932	Up
BP	GO:0090691	formation_of_plant_organ_boundary	152	11	0.00631	Zm00001d014032;Zm00001d022517;Zm00001d030364;Zm00001d038355;Zm00001d039017;Zm00001d040423;Zm00001d040426;Zm00001d041818;Zm00001d047921;Zm00001d050893;Zm00001d051956	Up
BP	GO:0031348	negative_regulation_of_defense_response	335	19	0.00642	Zm00001d002673;Zm00001d005923;Zm00001d006034;Zm00001d009815;Zm00001d013493;Zm00001d017613;Zm00001d020134;Zm00001d021664;Zm00001d022044;Zm00001d032869;Zm00001d033624;Zm00001d034672;Zm00001d038195;Zm00001d038751;Zm00001d044442;Zm00001d045427;Zm00001d046277;Zm00001d047121;Zm00001d053432	Up
BP	GO:0042335	cuticle_development	313	18	0.00684	Zm00001d011288;Zm00001d012882;Zm00001d015477;Zm00001d016438;Zm00001d017251;Zm00001d020134;Zm00001d021236;Zm00001d026088;Zm00001d028406;Zm00001d030069;Zm00001d038135;Zm00001d038708;Zm00001d040091;Zm00001d044442;Zm00001d048623;Zm00001d050074;Zm00001d050992;Zm00001d051932	Up
BP	GO:0015718	monocarboxylic_acid_transport	220	14	0.00693	Zm00001d004335;Zm00001d007310;Zm00001d008733;Zm00001d009243;Zm00001d009447;Zm00001d014129;Zm00001d020134;Zm00001d024587;Zm00001d030130;Zm00001d044442;Zm00001d045269;Zm00001d046277;Zm00001d048311;Zm00001d048329	Up
BP	GO:0070301	cellular_response_to_hydrogen_peroxide	154	11	0.00694	Zm00001d004366;Zm00001d011035;Zm00001d011527;Zm00001d021168;Zm00001d025036;Zm00001d025037;Zm00001d028962;Zm00001d029620;Zm00001d039364;Zm00001d047050;Zm00001d050293	Up
BP	GO:0016128	phytosteroid_metabolic_process	198	13	0.00706	Zm00001d003349;Zm00001d006947;Zm00001d006948;Zm00001d008747;Zm00001d010319;Zm00001d020418;Zm00001d022092;Zm00001d037089;Zm00001d037091;Zm00001d039650;Zm00001d042809;Zm00001d044106;Zm00001d045563	Up
BP	GO:0009808	lignin_metabolic_process	412	22	0.00707	Zm00001d002899;Zm00001d003016;Zm00001d007918;Zm00001d008435;Zm00001d009140;Zm00001d010218;Zm00001d011527;Zm00001d014608;Zm00001d017274;Zm00001d027636;Zm00001d033650;Zm00001d037547;Zm00001d037849;Zm00001d038023;Zm00001d040705;Zm00001d043174;Zm00001d043238;Zm00001d045101;Zm00001d046277;Zm00001d046697;Zm00001d051161;Zm00001d052335	Up
BP	GO:0046473	phosphatidic_acid_metabolic_process	26	4	0.00712	Zm00001d006257;Zm00001d008727;Zm00001d029397;Zm00001d039670	Up
BP	GO:0048497	maintenance_of_floral_organ_identity	26	4	0.00712	Zm00001d021236;Zm00001d026088;Zm00001d030069;Zm00001d040091	Up
BP	GO:0090700	maintenance_of_plant_organ_identity	26	4	0.00712	Zm00001d021236;Zm00001d026088;Zm00001d030069;Zm00001d040091	Up
BP	GO:2000469	negative_regulation_of_peroxidase_activity	26	4	0.00712	Zm00001d021415;Zm00001d024809;Zm00001d045162;Zm00001d050594	Up
BP	GO:0043473	pigmentation	244	15	0.00722	Zm00001d002119;Zm00001d004366;Zm00001d004442;Zm00001d005528;Zm00001d009447;Zm00001d021236;Zm00001d025036;Zm00001d025037;Zm00001d026088;Zm00001d029620;Zm00001d030069;Zm00001d040091;Zm00001d042809;Zm00001d043762;Zm00001d052338	Up
BP	GO:0009694	jasmonic_acid_metabolic_process	177	12	0.00739	Zm00001d009894;Zm00001d010463;Zm00001d011097;Zm00001d011735;Zm00001d013493;Zm00001d027893;Zm00001d029688;Zm00001d033624;Zm00001d042540;Zm00001d045051;Zm00001d047340;Zm00001d053675	Up
BP	GO:0045087	innate_immune_response	2352	91	0.00746	ZeamMp157;Zm00001d002011;Zm00001d002283;Zm00001d002316;Zm00001d004966;Zm00001d005923;Zm00001d006034;Zm00001d006257;Zm00001d008727;Zm00001d009619;Zm00001d009815;Zm00001d010218;Zm00001d011288;Zm00001d011403;Zm00001d011735;Zm00001d012322;Zm00001d012600;Zm00001d012882;Zm00001d013493;Zm00001d015884;Zm00001d016052;Zm00001d016380;Zm00001d016730;Zm00001d016764;Zm00001d017152;Zm00001d017613;Zm00001d017964…	Up
BP	GO:0071446	cellular_response_to_salicylic_acid_stimulus	490	25	0.0075	Zm00001d007175;Zm00001d009619;Zm00001d010399;Zm00001d011035;Zm00001d011735;Zm00001d019078;Zm00001d020137;Zm00001d021638;Zm00001d022017;Zm00001d022044;Zm00001d023616;Zm00001d028962;Zm00001d031221;Zm00001d031222;Zm00001d032797;Zm00001d034501;Zm00001d038195;Zm00001d039346;Zm00001d040160;Zm00001d040423;Zm00001d040426;Zm00001d041818;Zm00001d042777;Zm00001d046656;Zm00001d053432	Up
BP	GO:0018973	trinitrotoluene_metabolic_process	14	3	0.00766	Zm00001d020780;Zm00001d042096;Zm00001d043795	Up
BP	GO:0018974	2,4,6-trinitrotoluene_metabolic_process	14	3	0.00766	Zm00001d020780;Zm00001d042096;Zm00001d043795	Up
BP	GO:0019326	nitrotoluene_metabolic_process	14	3	0.00766	Zm00001d020780;Zm00001d042096;Zm00001d043795	Up
BP	GO:0046256	2,4,6-trinitrotoluene_catabolic_process	14	3	0.00766	Zm00001d020780;Zm00001d042096;Zm00001d043795	Up
BP	GO:0046260	trinitrotoluene_catabolic_process	14	3	0.00766	Zm00001d020780;Zm00001d042096;Zm00001d043795	Up
BP	GO:0046263	nitrotoluene_catabolic_process	14	3	0.00766	Zm00001d020780;Zm00001d042096;Zm00001d043795	Up
BP	GO:0072491	toluene-containing_compound_catabolic_process	14	3	0.00766	Zm00001d020780;Zm00001d042096;Zm00001d043795	Up
BP	GO:0090332	stomatal_closure	135	10	0.00767	Zm00001d006257;Zm00001d007187;Zm00001d032238;Zm00001d032869;Zm00001d034672;Zm00001d040468;Zm00001d040505;Zm00001d051746;Zm00001d052434;Zm00001d052435	Up
BP	GO:0009812	flavonoid_metabolic_process	595	29	0.00776	Zm00001d004366;Zm00001d007918;Zm00001d017077;Zm00001d017152;Zm00001d017284;Zm00001d019256;Zm00001d019258;Zm00001d021168;Zm00001d022092;Zm00001d024120;Zm00001d024839;Zm00001d025036;Zm00001d025037;Zm00001d027539;Zm00001d029293;Zm00001d029359;Zm00001d029590;Zm00001d029620;Zm00001d029744;Zm00001d032035;Zm00001d034596;Zm00001d036364;Zm00001d036802;Zm00001d036803;Zm00001d039764;Zm00001d040479;Zm00001d0…	Up
BP	GO:0098662	inorganic_cation_transmembrane_transport	946	42	0.00794	Zm00001d002343;Zm00001d002803;Zm00001d003115;Zm00001d003666;Zm00001d005594;Zm00001d006688;Zm00001d006697;Zm00001d009447;Zm00001d011013;Zm00001d011723;Zm00001d014166;Zm00001d016987;Zm00001d017425;Zm00001d018627;Zm00001d019227;Zm00001d020702;Zm00001d022547;Zm00001d023258;Zm00001d025416;Zm00001d026490;Zm00001d027860;Zm00001d031543;Zm00001d032409;Zm00001d034562;Zm00001d035447;Zm00001d036784;Zm00001d0…	Up
BP	GO:0009736	cytokinin-activated_signaling_pathway	294	17	0.008	Zm00001d002707;Zm00001d007840;Zm00001d008863;Zm00001d018731;Zm00001d019555;Zm00001d026486;Zm00001d031498;Zm00001d031499;Zm00001d031500;Zm00001d031501;Zm00001d032381;Zm00001d035846;Zm00001d036802;Zm00001d036803;Zm00001d041332;Zm00001d048208;Zm00001d050200	Up
BP	GO:0009636	response_to_toxic_substance	1113	48	0.00801	Zm00001d002707;Zm00001d003016;Zm00001d003446;Zm00001d004366;Zm00001d008210;Zm00001d008628;Zm00001d009619;Zm00001d010218;Zm00001d011035;Zm00001d011527;Zm00001d013934;Zm00001d016674;Zm00001d017152;Zm00001d017199;Zm00001d017274;Zm00001d020137;Zm00001d020780;Zm00001d021168;Zm00001d022517;Zm00001d024839;Zm00001d025036;Zm00001d025037;Zm00001d026486;Zm00001d027539;Zm00001d027860;Zm00001d028962;Zm00001d0…	Up
BP	GO:0033591	response_to_L-ascorbic_acid	42	5	0.00818	Zm00001d005936;Zm00001d018122;Zm00001d031261;Zm00001d040020;Zm00001d048907	Up
BP	GO:0046482	para-aminobenzoic_acid_metabolic_process	42	5	0.00818	Zm00001d004366;Zm00001d021168;Zm00001d025036;Zm00001d025037;Zm00001d029620	Up
BP	GO:0060919	auxin_influx	59	6	0.00839	Zm00001d002119;Zm00001d004442;Zm00001d005528;Zm00001d009447;Zm00001d042809;Zm00001d043762	Up
BP	GO:0010089	xylem_development	345	19	0.00865	Zm00001d006034;Zm00001d009029;Zm00001d009140;Zm00001d016285;Zm00001d026097;Zm00001d029293;Zm00001d030364;Zm00001d038355;Zm00001d038791;Zm00001d040705;Zm00001d041236;Zm00001d043512;Zm00001d046485;Zm00001d047050;Zm00001d047921;Zm00001d048962;Zm00001d050074;Zm00001d051956;Zm00001d052335	Up
BP	GO:0009698	phenylpropanoid_metabolic_process	842	38	0.00876	Zm00001d002899;Zm00001d003015;Zm00001d003016;Zm00001d007918;Zm00001d008435;Zm00001d009140;Zm00001d010218;Zm00001d011527;Zm00001d014608;Zm00001d017274;Zm00001d020737;Zm00001d020740;Zm00001d022075;Zm00001d025031;Zm00001d026109;Zm00001d027636;Zm00001d029293;Zm00001d029359;Zm00001d029688;Zm00001d030363;Zm00001d033650;Zm00001d037547;Zm00001d037849;Zm00001d038023;Zm00001d038064;Zm00001d040705;Zm00001d0…	Up
BP	GO:0010199	organ_boundary_specification_between_lateral_organs_and_the_meristem	117	9	0.0088	Zm00001d014032;Zm00001d022517;Zm00001d030364;Zm00001d040423;Zm00001d040426;Zm00001d041818;Zm00001d047921;Zm00001d050893;Zm00001d051956	Up
BP	GO:0009821	alkaloid_biosynthetic_process	78	7	0.00895	Zm00001d002847;Zm00001d003524;Zm00001d014748;Zm00001d017381;Zm00001d024120;Zm00001d042868;Zm00001d046363	Up
BP	GO:0050826	response_to_freezing	227	14	0.00901	Zm00001d002283;Zm00001d017199;Zm00001d026240;Zm00001d026486;Zm00001d031498;Zm00001d031499;Zm00001d031501;Zm00001d031861;Zm00001d038446;Zm00001d042993;Zm00001d046651;Zm00001d048208;Zm00001d052152;Zm00001d052294	Up
BP	GO:0046916	cellular_transition_metal_ion_homeostasis	322	18	0.00902	Zm00001d003349;Zm00001d004909;Zm00001d011847;Zm00001d016149;Zm00001d020702;Zm00001d025031;Zm00001d027860;Zm00001d034634;Zm00001d035447;Zm00001d036715;Zm00001d040040;Zm00001d040805;Zm00001d044533;Zm00001d046200;Zm00001d051945;Zm00001d052443;Zm00001d052653;Zm00001d053783	Up
BP	GO:0071368	cellular_response_to_cytokinin_stimulus	298	17	0.00908	Zm00001d002707;Zm00001d007840;Zm00001d008863;Zm00001d018731;Zm00001d019555;Zm00001d026486;Zm00001d031498;Zm00001d031499;Zm00001d031500;Zm00001d031501;Zm00001d032381;Zm00001d035846;Zm00001d036802;Zm00001d036803;Zm00001d041332;Zm00001d048208;Zm00001d050200	Up
BP	GO:0042737	drug_catabolic_process	550	27	0.00912	Zm00001d002899;Zm00001d003015;Zm00001d003016;Zm00001d003524;Zm00001d006221;Zm00001d009029;Zm00001d009140;Zm00001d010218;Zm00001d011035;Zm00001d013212;Zm00001d014608;Zm00001d016285;Zm00001d017152;Zm00001d017274;Zm00001d036370;Zm00001d037547;Zm00001d038791;Zm00001d040705;Zm00001d041236;Zm00001d042868;Zm00001d043238;Zm00001d043512;Zm00001d047224;Zm00001d048962;Zm00001d050082;Zm00001d051161;Zm00001d0…	Up
BP	GO:0009064	glutamine_family_amino_acid_metabolic_process	251	15	0.00924	Zm00001d003446;Zm00001d008628;Zm00001d009631;Zm00001d012391;Zm00001d018190;Zm00001d023258;Zm00001d028750;Zm00001d033747;Zm00001d033805;Zm00001d036364;Zm00001d039081;Zm00001d043544;Zm00001d047121;Zm00001d047981;Zm00001d048050	Up
BP	GO:2000468	regulation_of_peroxidase_activity	28	4	0.00931	Zm00001d021415;Zm00001d024809;Zm00001d045162;Zm00001d050594	Up
BP	GO:0055064	chloride_ion_homeostasis	15	3	0.00937	Zm00001d009243;Zm00001d017199;Zm00001d045269	Up
BP	GO:0072490	toluene-containing_compound_metabolic_process	15	3	0.00937	Zm00001d020780;Zm00001d042096;Zm00001d043795	Up
BP	GO:0009639	response_to_red_or_far_red_light	1182	50	0.00974	Zm00001d002119;Zm00001d002806;Zm00001d003162;Zm00001d003349;Zm00001d003512;Zm00001d004197;Zm00001d004442;Zm00001d005528;Zm00001d005923;Zm00001d006034;Zm00001d008863;Zm00001d009447;Zm00001d013937;Zm00001d014032;Zm00001d018414;Zm00001d019555;Zm00001d020780;Zm00001d025457;Zm00001d025545;Zm00001d026486;Zm00001d026574;Zm00001d029573;Zm00001d029590;Zm00001d031498;Zm00001d031499;Zm00001d031500;Zm00001d0…	Up
BP	GO:0010080	regulation_of_floral_meristem_growth	61	6	0.00984	Zm00001d002025;Zm00001d007840;Zm00001d009029;Zm00001d018731;Zm00001d043512;Zm00001d046485	Up
BP	GO:0051354	negative_regulation_of_oxidoreductase_activity	44	5	0.00994	Zm00001d021415;Zm00001d023258;Zm00001d024809;Zm00001d045162;Zm00001d050594	Up
BP	GO:0042537	benzene-containing_compound_metabolic_process	326	18	0.01016	Zm00001d003015;Zm00001d003016;Zm00001d004366;Zm00001d008750;Zm00001d017274;Zm00001d020780;Zm00001d021168;Zm00001d022017;Zm00001d025036;Zm00001d025037;Zm00001d029293;Zm00001d029620;Zm00001d038195;Zm00001d039346;Zm00001d042096;Zm00001d043795;Zm00001d051161;Zm00001d053432	Up
BP	GO:0030001	metal_ion_transport	1158	49	0.01037	Zm00001d002343;Zm00001d003115;Zm00001d003349;Zm00001d003666;Zm00001d004909;Zm00001d006221;Zm00001d009447;Zm00001d011013;Zm00001d011723;Zm00001d014166;Zm00001d016149;Zm00001d016987;Zm00001d019227;Zm00001d020134;Zm00001d020702;Zm00001d022131;Zm00001d022547;Zm00001d023258;Zm00001d025416;Zm00001d025887;Zm00001d026604;Zm00001d027860;Zm00001d030130;Zm00001d031543;Zm00001d034562;Zm00001d034634;Zm00001d0…	Up
BP	GO:0090698	post-embryonic_plant_morphogenesis	1243	52	0.01038	Zm00001d002025;Zm00001d002534;Zm00001d002707;Zm00001d002829;Zm00001d003349;Zm00001d004335;Zm00001d004966;Zm00001d006549;Zm00001d006688;Zm00001d006697;Zm00001d009029;Zm00001d013493;Zm00001d015609;Zm00001d016285;Zm00001d016632;Zm00001d018119;Zm00001d018282;Zm00001d018955;Zm00001d021283;Zm00001d022044;Zm00001d022533;Zm00001d023684;Zm00001d023732;Zm00001d025031;Zm00001d028567;Zm00001d030364;Zm00001d0…	Up
BP	GO:0009741	response_to_brassinosteroid	743	34	0.01047	Zm00001d002410;Zm00001d002806;Zm00001d004467;Zm00001d006947;Zm00001d006948;Zm00001d008863;Zm00001d009801;Zm00001d010319;Zm00001d011288;Zm00001d012600;Zm00001d017381;Zm00001d018106;Zm00001d019029;Zm00001d019214;Zm00001d022044;Zm00001d026005;Zm00001d026240;Zm00001d027409;Zm00001d037089;Zm00001d037091;Zm00001d038135;Zm00001d038195;Zm00001d038534;Zm00001d039650;Zm00001d040297;Zm00001d040423;Zm00001d0…	Up
BP	GO:0009623	response_to_parasitic_fungus	16	3	0.01127	Zm00001d012882;Zm00001d018955;Zm00001d040679	Up
BP	GO:0015976	carbon_utilization	16	3	0.01127	Zm00001d003247;Zm00001d011454;Zm00001d044095	Up
BP	GO:0080169	cellular_response_to_boron-containing_substance_deprivation	16	3	0.01127	Zm00001d015515;Zm00001d024768;Zm00001d039245	Up
BP	GO:0098655	cation_transmembrane_transport	1193	50	0.01145	Zm00001d002343;Zm00001d002803;Zm00001d003115;Zm00001d003666;Zm00001d005594;Zm00001d006688;Zm00001d006697;Zm00001d007310;Zm00001d009447;Zm00001d010115;Zm00001d011013;Zm00001d011723;Zm00001d014129;Zm00001d014166;Zm00001d016987;Zm00001d017425;Zm00001d018627;Zm00001d019227;Zm00001d020702;Zm00001d022547;Zm00001d023258;Zm00001d023593;Zm00001d025416;Zm00001d026490;Zm00001d027860;Zm00001d031543;Zm00001d0…	Up
BP	GO:0015691	cadmium_ion_transport	63	6	0.01145	Zm00001d002343;Zm00001d019227;Zm00001d020134;Zm00001d044442;Zm00001d045948;Zm00001d046277	Up
BP	GO:0098656	anion_transmembrane_transport	748	34	0.01149	Zm00001d002888;Zm00001d003446;Zm00001d003749;Zm00001d007310;Zm00001d008628;Zm00001d010115;Zm00001d010655;Zm00001d011679;Zm00001d017205;Zm00001d019225;Zm00001d020702;Zm00001d023261;Zm00001d023593;Zm00001d024587;Zm00001d025437;Zm00001d028355;Zm00001d029321;Zm00001d030130;Zm00001d031221;Zm00001d031222;Zm00001d032744;Zm00001d034562;Zm00001d034678;Zm00001d036008;Zm00001d042135;Zm00001d042809;Zm00001d0…	Up
BP	GO:0033273	response_to_vitamin	82	7	0.01164	Zm00001d005936;Zm00001d018122;Zm00001d031261;Zm00001d040020;Zm00001d047340;Zm00001d047453;Zm00001d048907	Up
BP	GO:0009908	flower_development	2908	108	0.01182	Zm00001d002025;Zm00001d002119;Zm00001d002534;Zm00001d002707;Zm00001d002829;Zm00001d003162;Zm00001d003228;Zm00001d003349;Zm00001d004442;Zm00001d004467;Zm00001d004966;Zm00001d005528;Zm00001d005923;Zm00001d006549;Zm00001d006791;Zm00001d007840;Zm00001d009029;Zm00001d009447;Zm00001d009741;Zm00001d009894;Zm00001d010218;Zm00001d013212;Zm00001d014032;Zm00001d014474;Zm00001d016285;Zm00001d016632;Zm00001d0…	Up
BP	GO:1901570	fatty_acid_derivative_biosynthetic_process	189	12	0.01208	Zm00001d003446;Zm00001d008628;Zm00001d015477;Zm00001d016438;Zm00001d017251;Zm00001d017964;Zm00001d028406;Zm00001d029688;Zm00001d043491;Zm00001d047224;Zm00001d050992;Zm00001d051932	Up
BP	GO:0048366	leaf_development	2160	83	0.01222	Zm00001d002283;Zm00001d002707;Zm00001d002829;Zm00001d003349;Zm00001d004335;Zm00001d004467;Zm00001d004966;Zm00001d005923;Zm00001d007159;Zm00001d009619;Zm00001d009801;Zm00001d009894;Zm00001d010463;Zm00001d011403;Zm00001d014474;Zm00001d016052;Zm00001d016632;Zm00001d017152;Zm00001d017284;Zm00001d017964;Zm00001d018282;Zm00001d018955;Zm00001d019029;Zm00001d019256;Zm00001d019258;Zm00001d020137;Zm00001d0…	Up
BP	GO:0006723	cuticle_hydrocarbon_biosynthetic_process	6	2	0.01246	Zm00001d015477;Zm00001d051932	Up
BP	GO:0034635	glutathione_transport	6	2	0.01246	Zm00001d003446;Zm00001d008628	Up
BP	GO:0036377	arbuscular_mycorrhizal_association	6	2	0.01246	Zm00001d029590;Zm00001d047335	Up
BP	GO:0045852	pH_elevation	6	2	0.01246	Zm00001d033805;Zm00001d047981	Up
BP	GO:0051454	intracellular_pH_elevation	6	2	0.01246	Zm00001d033805;Zm00001d047981	Up
BP	GO:0080037	negative_regulation_of_cytokinin-activated_signaling_pathway	6	2	0.01246	Zm00001d007840;Zm00001d018731	Up
BP	GO:0000741	karyogamy	146	10	0.0129	Zm00001d011228;Zm00001d016456;Zm00001d032981;Zm00001d036875;Zm00001d038355;Zm00001d044253;Zm00001d044618;Zm00001d046318;Zm00001d046322;Zm00001d049536	Up
BP	GO:0015807	L-amino_acid_transport	104	8	0.01314	Zm00001d002888;Zm00001d010655;Zm00001d023593;Zm00001d025437;Zm00001d029321;Zm00001d035157;Zm00001d052586;Zm00001d053143	Up
BP	GO:0048608	reproductive_structure_development	5879	203	0.01361	Zm00001d002011;Zm00001d002025;Zm00001d002119;Zm00001d002534;Zm00001d002592;Zm00001d002707;Zm00001d002802;Zm00001d002829;Zm00001d003162;Zm00001d003228;Zm00001d003349;Zm00001d004335;Zm00001d004442;Zm00001d004467;Zm00001d004966;Zm00001d005528;Zm00001d005923;Zm00001d006034;Zm00001d006257;Zm00001d006420;Zm00001d006549;Zm00001d006791;Zm00001d007159;Zm00001d007504;Zm00001d007840;Zm00001d008727;Zm00001d0…	Up
BP	GO:0001944	vasculature_development	438	22	0.01371	Zm00001d002011;Zm00001d002592;Zm00001d009029;Zm00001d012516;Zm00001d016285;Zm00001d029293;Zm00001d031498;Zm00001d031499;Zm00001d031501;Zm00001d038791;Zm00001d039019;Zm00001d041236;Zm00001d043491;Zm00001d043512;Zm00001d045895;Zm00001d046119;Zm00001d046485;Zm00001d046651;Zm00001d047447;Zm00001d048962;Zm00001d050074;Zm00001d052152	Up
BP	GO:0061458	reproductive_system_development	5881	203	0.0138	Zm00001d002011;Zm00001d002025;Zm00001d002119;Zm00001d002534;Zm00001d002592;Zm00001d002707;Zm00001d002802;Zm00001d002829;Zm00001d003162;Zm00001d003228;Zm00001d003349;Zm00001d004335;Zm00001d004442;Zm00001d004467;Zm00001d004966;Zm00001d005528;Zm00001d005923;Zm00001d006034;Zm00001d006257;Zm00001d006420;Zm00001d006549;Zm00001d006791;Zm00001d007159;Zm00001d007504;Zm00001d007840;Zm00001d008727;Zm00001d0…	Up
BP	GO:0048508	embryonic_meristem_development	288	16	0.01404	Zm00001d009029;Zm00001d011288;Zm00001d012516;Zm00001d012882;Zm00001d016285;Zm00001d022517;Zm00001d038135;Zm00001d038708;Zm00001d038791;Zm00001d041236;Zm00001d043512;Zm00001d046485;Zm00001d048962;Zm00001d050074;Zm00001d050893;Zm00001d051956	Up
BP	GO:0080050	regulation_of_seed_development	217	13	0.01445	Zm00001d009029;Zm00001d016285;Zm00001d019214;Zm00001d036802;Zm00001d036803;Zm00001d038791;Zm00001d040423;Zm00001d040426;Zm00001d041236;Zm00001d043512;Zm00001d048962;Zm00001d050074;Zm00001d051945	Up
BP	GO:0090567	reproductive_shoot_system_development	2991	110	0.01447	Zm00001d002025;Zm00001d002119;Zm00001d002534;Zm00001d002707;Zm00001d002829;Zm00001d003162;Zm00001d003228;Zm00001d003349;Zm00001d004442;Zm00001d004467;Zm00001d004966;Zm00001d005528;Zm00001d005923;Zm00001d006549;Zm00001d006791;Zm00001d007840;Zm00001d009029;Zm00001d009447;Zm00001d009741;Zm00001d009894;Zm00001d010218;Zm00001d013212;Zm00001d014032;Zm00001d014474;Zm00001d016285;Zm00001d016632;Zm00001d0…	Up
BP	GO:0090354	regulation_of_auxin_metabolic_process	106	8	0.01461	Zm00001d009171;Zm00001d010655;Zm00001d016632;Zm00001d032922;Zm00001d036123;Zm00001d043544;Zm00001d047447;Zm00001d047670	Up
BP	GO:0009640	photomorphogenesis	599	28	0.0147	Zm00001d002119;Zm00001d002806;Zm00001d003162;Zm00001d004197;Zm00001d004442;Zm00001d005528;Zm00001d005923;Zm00001d006034;Zm00001d008863;Zm00001d009447;Zm00001d013937;Zm00001d020780;Zm00001d026574;Zm00001d029590;Zm00001d031861;Zm00001d034453;Zm00001d034461;Zm00001d038192;Zm00001d038355;Zm00001d040035;Zm00001d041332;Zm00001d042096;Zm00001d043762;Zm00001d043795;Zm00001d045427;Zm00001d047335;Zm00001d0…	Up
BP	GO:0009739	response_to_gibberellin	958	41	0.01521	Zm00001d002011;Zm00001d003016;Zm00001d005890;Zm00001d005923;Zm00001d011403;Zm00001d012482;Zm00001d013099;Zm00001d014474;Zm00001d016052;Zm00001d016632;Zm00001d017274;Zm00001d019029;Zm00001d021285;Zm00001d021415;Zm00001d022327;Zm00001d023290;Zm00001d024809;Zm00001d025031;Zm00001d026240;Zm00001d026486;Zm00001d029293;Zm00001d030737;Zm00001d031971;Zm00001d032922;Zm00001d037901;Zm00001d038081;Zm00001d0…	Up
BP	GO:0009555	pollen_development	1707	67	0.01528	Zm00001d001781;Zm00001d003016;Zm00001d003349;Zm00001d004909;Zm00001d005781;Zm00001d005923;Zm00001d006034;Zm00001d007915;Zm00001d009801;Zm00001d009894;Zm00001d011403;Zm00001d012391;Zm00001d012482;Zm00001d013150;Zm00001d014474;Zm00001d015477;Zm00001d015912;Zm00001d016052;Zm00001d017274;Zm00001d017284;Zm00001d019214;Zm00001d020692;Zm00001d021285;Zm00001d022044;Zm00001d025457;Zm00001d027893;Zm00001d0…	Up
BP	GO:0009627	systemic_acquired_resistance	443	22	0.01542	Zm00001d009619;Zm00001d017152;Zm00001d020134;Zm00001d020137;Zm00001d022017;Zm00001d022044;Zm00001d023616;Zm00001d027965;Zm00001d038195;Zm00001d039346;Zm00001d042777;Zm00001d043617;Zm00001d044442;Zm00001d046277;Zm00001d046772;Zm00001d047116;Zm00001d047217;Zm00001d048260;Zm00001d050178;Zm00001d050326;Zm00001d052792;Zm00001d053432	Up
BP	GO:0003333	amino_acid_transmembrane_transport	151	10	0.01601	Zm00001d002888;Zm00001d010655;Zm00001d019225;Zm00001d023593;Zm00001d025437;Zm00001d029321;Zm00001d042135;Zm00001d042809;Zm00001d052586;Zm00001d053143	Up
BP	GO:0010451	floral_meristem_growth	68	6	0.01628	Zm00001d002025;Zm00001d007840;Zm00001d009029;Zm00001d018731;Zm00001d043512;Zm00001d046485	Up
BP	GO:0010043	response_to_zinc_ion	245	14	0.01664	Zm00001d002343;Zm00001d010218;Zm00001d011035;Zm00001d019227;Zm00001d024839;Zm00001d025887;Zm00001d026604;Zm00001d035447;Zm00001d040020;Zm00001d045101;Zm00001d046697;Zm00001d048907;Zm00001d051193;Zm00001d053783	Up
BP	GO:0010073	meristem_maintenance	769	34	0.01669	Zm00001d002025;Zm00001d002707;Zm00001d004966;Zm00001d007840;Zm00001d009029;Zm00001d014032;Zm00001d016285;Zm00001d016632;Zm00001d017964;Zm00001d018282;Zm00001d018731;Zm00001d021283;Zm00001d022075;Zm00001d023684;Zm00001d026005;Zm00001d026097;Zm00001d027409;Zm00001d029573;Zm00001d032922;Zm00001d036802;Zm00001d036803;Zm00001d038355;Zm00001d038791;Zm00001d039017;Zm00001d040035;Zm00001d041236;Zm00001d0…	Up
BP	GO:0015752	D-ribose_transmembrane_transport	7	2	0.0171	Zm00001d006688;Zm00001d006697	Up
BP	GO:0015753	D-xylose_transmembrane_transport	7	2	0.0171	Zm00001d006688;Zm00001d006697	Up
BP	GO:0015795	sorbitol_transport	7	2	0.0171	Zm00001d006688;Zm00001d006697	Up
BP	GO:0015797	mannitol_transport	7	2	0.0171	Zm00001d006688;Zm00001d006697	Up
BP	GO:1905392	plant_organ_morphogenesis	2313	87	0.01719	Zm00001d002025;Zm00001d002119;Zm00001d002534;Zm00001d002707;Zm00001d002829;Zm00001d003349;Zm00001d004335;Zm00001d004442;Zm00001d004966;Zm00001d005528;Zm00001d005766;Zm00001d006549;Zm00001d006688;Zm00001d006697;Zm00001d007082;Zm00001d007159;Zm00001d009029;Zm00001d009447;Zm00001d009894;Zm00001d011527;Zm00001d013493;Zm00001d016285;Zm00001d016632;Zm00001d018282;Zm00001d021236;Zm00001d021283;Zm00001d0…	Up
BP	GO:0009850	auxin_metabolic_process	396	20	0.01722	Zm00001d002707;Zm00001d004366;Zm00001d004467;Zm00001d006221;Zm00001d008863;Zm00001d009171;Zm00001d010655;Zm00001d016632;Zm00001d021168;Zm00001d021285;Zm00001d025036;Zm00001d025037;Zm00001d025457;Zm00001d029573;Zm00001d029620;Zm00001d032922;Zm00001d036123;Zm00001d043544;Zm00001d047447;Zm00001d047670	Up
BP	GO:0010167	response_to_nitrate	131	9	0.01749	Zm00001d011679;Zm00001d022547;Zm00001d024587;Zm00001d028355;Zm00001d032744;Zm00001d040805;Zm00001d046919;Zm00001d051945;Zm00001d052653	Up
BP	GO:0010431	seed_maturation	423	21	0.01771	Zm00001d002011;Zm00001d009029;Zm00001d016285;Zm00001d016632;Zm00001d017199;Zm00001d019078;Zm00001d019214;Zm00001d021638;Zm00001d026486;Zm00001d031221;Zm00001d031222;Zm00001d031861;Zm00001d032922;Zm00001d034501;Zm00001d038791;Zm00001d041236;Zm00001d043512;Zm00001d045563;Zm00001d048962;Zm00001d050074;Zm00001d053234	Up
BP	GO:0098660	inorganic_ion_transmembrane_transport	1025	43	0.01784	Zm00001d002343;Zm00001d002803;Zm00001d003115;Zm00001d003666;Zm00001d005594;Zm00001d006688;Zm00001d006697;Zm00001d009447;Zm00001d011013;Zm00001d011723;Zm00001d014166;Zm00001d016987;Zm00001d017425;Zm00001d018627;Zm00001d019227;Zm00001d020702;Zm00001d022547;Zm00001d023258;Zm00001d025416;Zm00001d026490;Zm00001d027860;Zm00001d031543;Zm00001d032409;Zm00001d034562;Zm00001d035447;Zm00001d036784;Zm00001d0…	Up
BP	GO:0033075	isoquinoline_alkaloid_biosynthetic_process	19	3	0.01825	Zm00001d002847;Zm00001d017381;Zm00001d046363	Up
BP	GO:0042573	retinoic_acid_metabolic_process	19	3	0.01825	Zm00001d044340;Zm00001d049922;Zm00001d050428	Up
BP	GO:0046274	lignin_catabolic_process	19	3	0.01825	Zm00001d003016;Zm00001d017274;Zm00001d051161	Up
BP	GO:0072337	modified_amino_acid_transport	19	3	0.01825	Zm00001d003446;Zm00001d008628;Zm00001d008733	Up
BP	GO:0010106	cellular_response_to_iron_ion_starvation	34	4	0.01831	Zm00001d011847;Zm00001d040805;Zm00001d051945;Zm00001d052653	Up
BP	GO:0031640	killing_of_cells_of_other_organism	34	4	0.01831	Zm00001d005454;Zm00001d021901;Zm00001d022579;Zm00001d031158	Up
BP	GO:0044364	disruption_of_cells_of_other_organism	34	4	0.01831	Zm00001d005454;Zm00001d021901;Zm00001d022579;Zm00001d031158	Up
BP	GO:0010260	animal_organ_senescence	90	7	0.01867	Zm00001d016632;Zm00001d018282;Zm00001d023684;Zm00001d029744;Zm00001d032922;Zm00001d043581;Zm00001d046616	Up
BP	GO:0016101	diterpenoid_metabolic_process	323	17	0.01873	Zm00001d013759;Zm00001d014134;Zm00001d015515;Zm00001d024768;Zm00001d030737;Zm00001d038355;Zm00001d039245;Zm00001d040160;Zm00001d041082;Zm00001d041741;Zm00001d044340;Zm00001d045563;Zm00001d047150;Zm00001d048623;Zm00001d049922;Zm00001d050428;Zm00001d051350	Up
BP	GO:0072347	response_to_anesthetic	133	9	0.01911	Zm00001d004909;Zm00001d008863;Zm00001d011454;Zm00001d014166;Zm00001d018282;Zm00001d023258;Zm00001d023684;Zm00001d031543;Zm00001d044095	Up
BP	GO:0046283	anthocyanin-containing_compound_metabolic_process	274	15	0.01916	Zm00001d004366;Zm00001d017284;Zm00001d019256;Zm00001d019258;Zm00001d024839;Zm00001d025036;Zm00001d025037;Zm00001d027539;Zm00001d029620;Zm00001d034596;Zm00001d036364;Zm00001d036802;Zm00001d036803;Zm00001d039764;Zm00001d040479	Up
BP	GO:0010541	acropetal_auxin_transport	52	5	0.01958	Zm00001d002119;Zm00001d004442;Zm00001d005528;Zm00001d009447;Zm00001d043762	Up
BP	GO:0006559	L-phenylalanine_catabolic_process	35	4	0.02019	Zm00001d003015;Zm00001d003016;Zm00001d017274;Zm00001d051161	Up
BP	GO:1902222	erythrose_4-phosphate/phosphoenolpyruvate_family_amino_acid_catabolic_process	35	4	0.02019	Zm00001d003015;Zm00001d003016;Zm00001d017274;Zm00001d051161	Up
BP	GO:2000122	negative_regulation_of_stomatal_complex_development	35	4	0.02019	Zm00001d011454;Zm00001d018282;Zm00001d023684;Zm00001d044095	Up
BP	GO:0046777	protein_autophosphorylation	1177	48	0.02029	Zm00001d002283;Zm00001d003228;Zm00001d008581;Zm00001d008863;Zm00001d009029;Zm00001d009473;Zm00001d009741;Zm00001d011288;Zm00001d012600;Zm00001d012882;Zm00001d016285;Zm00001d018955;Zm00001d019555;Zm00001d021683;Zm00001d022044;Zm00001d022547;Zm00001d023560;Zm00001d025735;Zm00001d026126;Zm00001d027863;Zm00001d031230;Zm00001d031351;Zm00001d032381;Zm00001d032869;Zm00001d034562;Zm00001d034672;Zm00001d0…	Up
BP	GO:0009813	flavonoid_biosynthetic_process	456	22	0.02068	Zm00001d004366;Zm00001d007918;Zm00001d017077;Zm00001d017152;Zm00001d017284;Zm00001d019256;Zm00001d024839;Zm00001d025036;Zm00001d025037;Zm00001d027539;Zm00001d029293;Zm00001d029590;Zm00001d029620;Zm00001d029744;Zm00001d032035;Zm00001d034596;Zm00001d036364;Zm00001d039764;Zm00001d040479;Zm00001d043174;Zm00001d044106;Zm00001d047335	Up
BP	GO:0009838	abscission	204	12	0.0208	Zm00001d004966;Zm00001d009029;Zm00001d016285;Zm00001d018955;Zm00001d019214;Zm00001d026126;Zm00001d030727;Zm00001d038355;Zm00001d038791;Zm00001d041236;Zm00001d043512;Zm00001d048962	Up
BP	GO:0042938	dipeptide_transport	92	7	0.02081	Zm00001d007310;Zm00001d012259;Zm00001d019294;Zm00001d024587;Zm00001d028355;Zm00001d032744;Zm00001d038334	Up
BP	GO:0006873	cellular_ion_homeostasis	755	33	0.02103	Zm00001d003349;Zm00001d004909;Zm00001d008733;Zm00001d009243;Zm00001d010655;Zm00001d011013;Zm00001d011847;Zm00001d013934;Zm00001d016149;Zm00001d017199;Zm00001d020702;Zm00001d023258;Zm00001d025031;Zm00001d026490;Zm00001d027860;Zm00001d030130;Zm00001d033805;Zm00001d034634;Zm00001d035447;Zm00001d036123;Zm00001d036715;Zm00001d040040;Zm00001d040805;Zm00001d044533;Zm00001d045269;Zm00001d046200;Zm00001d0…	Up
BP	GO:0006023	aminoglycan_biosynthetic_process	36	4	0.02219	Zm00001d017205;Zm00001d020583;Zm00001d033188;Zm00001d051081	Up
BP	GO:0000052	citrulline_metabolic_process	8	2	0.02235	Zm00001d012391;Zm00001d023258	Up
BP	GO:0019240	citrulline_biosynthetic_process	8	2	0.02235	Zm00001d012391;Zm00001d023258	Up
BP	GO:1902348	cellular_response_to_strigolactone	8	2	0.02235	Zm00001d029590;Zm00001d047335	Up
BP	GO:0048532	anatomical_structure_arrangement	514	24	0.0229	Zm00001d002829;Zm00001d009029;Zm00001d012516;Zm00001d016285;Zm00001d022517;Zm00001d026005;Zm00001d027409;Zm00001d031861;Zm00001d032120;Zm00001d038135;Zm00001d038791;Zm00001d040423;Zm00001d040426;Zm00001d041236;Zm00001d043512;Zm00001d045101;Zm00001d046485;Zm00001d046697;Zm00001d046912;Zm00001d047077;Zm00001d048962;Zm00001d050074;Zm00001d050893;Zm00001d051956	Up
BP	GO:0052545	callose_localization	232	13	0.02364	Zm00001d012322;Zm00001d017284;Zm00001d017964;Zm00001d020134;Zm00001d021168;Zm00001d022044;Zm00001d025037;Zm00001d034453;Zm00001d034461;Zm00001d040805;Zm00001d044442;Zm00001d046277;Zm00001d052653	Up
BP	GO:0009828	plant-type_cell_wall_loosening	74	6	0.02373	Zm00001d017377;Zm00001d021236;Zm00001d026088;Zm00001d030069;Zm00001d040091;Zm00001d040247	Up
BP	GO:0009399	nitrogen_fixation	21	3	0.02397	Zm00001d033747;Zm00001d038718;Zm00001d048050	Up
BP	GO:0019336	phenol-containing_compound_catabolic_process	21	3	0.02397	Zm00001d003016;Zm00001d017274;Zm00001d051161	Up
BP	GO:0043534	blood_vessel_endothelial_cell_migration	21	3	0.02397	Zm00001d046800;Zm00001d046801;Zm00001d047447	Up
BP	GO:0043535	regulation_of_blood_vessel_endothelial_cell_migration	21	3	0.02397	Zm00001d046800;Zm00001d046801;Zm00001d047447	Up
BP	GO:0045229	external_encapsulating_structure_organization	1600	62	0.02417	Zm00001d002410;Zm00001d002803;Zm00001d003349;Zm00001d005923;Zm00001d006034;Zm00001d007082;Zm00001d007592;Zm00001d009097;Zm00001d012322;Zm00001d015067;Zm00001d015292;Zm00001d015609;Zm00001d015912;Zm00001d017284;Zm00001d017377;Zm00001d018282;Zm00001d020134;Zm00001d020692;Zm00001d021168;Zm00001d021236;Zm00001d021732;Zm00001d022044;Zm00001d022349;Zm00001d024505;Zm00001d025037;Zm00001d025764;Zm00001d0…	Up
BP	GO:0006955	immune_response	2653	97	0.02421	ZeamMp157;Zm00001d002011;Zm00001d002283;Zm00001d002316;Zm00001d004966;Zm00001d005923;Zm00001d006034;Zm00001d006257;Zm00001d006364;Zm00001d008727;Zm00001d009619;Zm00001d009815;Zm00001d010218;Zm00001d011288;Zm00001d011403;Zm00001d011735;Zm00001d011895;Zm00001d012322;Zm00001d012600;Zm00001d012882;Zm00001d013493;Zm00001d015884;Zm00001d016052;Zm00001d016380;Zm00001d016730;Zm00001d016764;Zm00001d017152…	Up
BP	GO:0015949	nucleobase-containing_small_molecule_interconversion	37	4	0.0243	Zm00001d009631;Zm00001d022122;Zm00001d037337;Zm00001d039081	Up
BP	GO:0016114	terpenoid_biosynthetic_process	764	33	0.02439	Zm00001d002847;Zm00001d003512;Zm00001d006947;Zm00001d008674;Zm00001d013759;Zm00001d013798;Zm00001d014134;Zm00001d017381;Zm00001d019256;Zm00001d019258;Zm00001d020134;Zm00001d025545;Zm00001d029181;Zm00001d029590;Zm00001d030737;Zm00001d032035;Zm00001d032118;Zm00001d037207;Zm00001d038355;Zm00001d040160;Zm00001d041082;Zm00001d041741;Zm00001d044340;Zm00001d044442;Zm00001d045101;Zm00001d045563;Zm00001d0…	Up
BP	GO:0009416	response_to_light_stimulus	3578	127	0.02449	Zm00001d002119;Zm00001d002806;Zm00001d003016;Zm00001d003162;Zm00001d003228;Zm00001d003349;Zm00001d003512;Zm00001d003830;Zm00001d004197;Zm00001d004442;Zm00001d005528;Zm00001d005923;Zm00001d005936;Zm00001d006034;Zm00001d006947;Zm00001d006948;Zm00001d007918;Zm00001d008863;Zm00001d009447;Zm00001d010115;Zm00001d010218;Zm00001d010319;Zm00001d010463;Zm00001d011477;Zm00001d013364;Zm00001d013937;Zm00001d0…	Up
BP	GO:0048509	regulation_of_meristem_development	738	32	0.02514	Zm00001d002025;Zm00001d002707;Zm00001d002829;Zm00001d007840;Zm00001d009029;Zm00001d016285;Zm00001d016632;Zm00001d018731;Zm00001d022075;Zm00001d024134;Zm00001d025457;Zm00001d026175;Zm00001d029573;Zm00001d032120;Zm00001d032745;Zm00001d032922;Zm00001d036802;Zm00001d036803;Zm00001d038355;Zm00001d038791;Zm00001d039017;Zm00001d040160;Zm00001d041236;Zm00001d042809;Zm00001d043512;Zm00001d046485;Zm00001d0…	Up
BP	GO:0002215	defense_response_to_nematode	75	6	0.02517	Zm00001d010218;Zm00001d013212;Zm00001d022044;Zm00001d041327;Zm00001d049359;Zm00001d052335	Up
BP	GO:0043200	response_to_amino_acid	163	10	0.0257	Zm00001d010399;Zm00001d011527;Zm00001d012259;Zm00001d019294;Zm00001d024587;Zm00001d024768;Zm00001d028355;Zm00001d032744;Zm00001d038334;Zm00001d050456	Up
BP	GO:0006558	L-phenylalanine_metabolic_process	56	5	0.02613	Zm00001d003015;Zm00001d003016;Zm00001d003830;Zm00001d017274;Zm00001d051161	Up
BP	GO:0051180	vitamin_transport	56	5	0.02613	Zm00001d010115;Zm00001d014129;Zm00001d034678;Zm00001d042322;Zm00001d048311	Up
BP	GO:1902221	erythrose_4-phosphate/phosphoenolpyruvate_family_amino_acid_metabolic_process	56	5	0.02613	Zm00001d003015;Zm00001d003016;Zm00001d003830;Zm00001d017274;Zm00001d051161	Up
BP	GO:0071407	cellular_response_to_organic_cyclic_compound	1285	51	0.02656	Zm00001d002806;Zm00001d004467;Zm00001d007175;Zm00001d009619;Zm00001d009801;Zm00001d010399;Zm00001d011035;Zm00001d011288;Zm00001d011735;Zm00001d012600;Zm00001d017964;Zm00001d019029;Zm00001d019078;Zm00001d019214;Zm00001d020134;Zm00001d020137;Zm00001d021638;Zm00001d022017;Zm00001d022044;Zm00001d023258;Zm00001d023616;Zm00001d026240;Zm00001d028962;Zm00001d029573;Zm00001d029590;Zm00001d031221;Zm00001d0…	Up
BP	GO:0048507	meristem_development	1520	59	0.02661	Zm00001d002025;Zm00001d002316;Zm00001d002707;Zm00001d002829;Zm00001d004966;Zm00001d007840;Zm00001d009029;Zm00001d011288;Zm00001d012516;Zm00001d012882;Zm00001d014032;Zm00001d015884;Zm00001d016285;Zm00001d016632;Zm00001d017964;Zm00001d018282;Zm00001d018731;Zm00001d021283;Zm00001d022075;Zm00001d022517;Zm00001d023684;Zm00001d024134;Zm00001d025457;Zm00001d026005;Zm00001d026097;Zm00001d026175;Zm00001d0…	Up
BP	GO:0072358	cardiovascular_system_development	468	22	0.02668	Zm00001d002011;Zm00001d002592;Zm00001d009029;Zm00001d012516;Zm00001d016285;Zm00001d029293;Zm00001d031498;Zm00001d031499;Zm00001d031501;Zm00001d038791;Zm00001d039019;Zm00001d041236;Zm00001d043491;Zm00001d043512;Zm00001d045895;Zm00001d046119;Zm00001d046485;Zm00001d046651;Zm00001d047447;Zm00001d048962;Zm00001d050074;Zm00001d052152	Up
BP	GO:0009704	de-etiolation	97	7	0.02689	Zm00001d020780;Zm00001d029590;Zm00001d038192;Zm00001d042096;Zm00001d043795;Zm00001d047335;Zm00001d051746	Up
BP	GO:1902475	L-alpha-amino_acid_transmembrane_transport	97	7	0.02689	Zm00001d002888;Zm00001d010655;Zm00001d023593;Zm00001d025437;Zm00001d029321;Zm00001d052586;Zm00001d053143	Up
BP	GO:0010092	specification_of_animal_organ_identity	22	3	0.02714	Zm00001d002025;Zm00001d007840;Zm00001d018731	Up
BP	GO:0033076	isoquinoline_alkaloid_metabolic_process	22	3	0.02714	Zm00001d002847;Zm00001d017381;Zm00001d046363	Up
BP	GO:0071366	cellular_response_to_indolebutyric_acid_stimulus	22	3	0.02714	Zm00001d020134;Zm00001d044442;Zm00001d046277	Up
BP	GO:0035690	cellular_response_to_drug	884	37	0.02735	Zm00001d004366;Zm00001d007175;Zm00001d009619;Zm00001d010399;Zm00001d011035;Zm00001d011527;Zm00001d011735;Zm00001d015884;Zm00001d019078;Zm00001d020137;Zm00001d021168;Zm00001d021638;Zm00001d022017;Zm00001d022044;Zm00001d023616;Zm00001d025036;Zm00001d025037;Zm00001d028962;Zm00001d029293;Zm00001d029620;Zm00001d031221;Zm00001d031222;Zm00001d032797;Zm00001d034501;Zm00001d038195;Zm00001d039346;Zm00001d0…	Up
BP	GO:0031427	response_to_methotrexate	9	2	0.02817	Zm00001d009243;Zm00001d045269	Up
BP	GO:0070327	thyroid_hormone_transport	9	2	0.02817	Zm00001d009243;Zm00001d045269	Up
BP	GO:0080151	positive_regulation_of_salicylic_acid_mediated_signaling_pathway	9	2	0.02817	Zm00001d011035;Zm00001d046656	Up
BP	GO:0060416	response_to_growth_hormone	39	4	0.02889	Zm00001d020780;Zm00001d038192;Zm00001d042096;Zm00001d043795	Up
BP	GO:0006865	amino_acid_transport	264	14	0.02922	Zm00001d002673;Zm00001d002888;Zm00001d010655;Zm00001d019225;Zm00001d023593;Zm00001d025437;Zm00001d028355;Zm00001d029321;Zm00001d035157;Zm00001d036123;Zm00001d042135;Zm00001d042809;Zm00001d052586;Zm00001d053143	Up
BP	GO:0009407	toxin_catabolic_process	99	7	0.02963	Zm00001d011035;Zm00001d020780;Zm00001d027539;Zm00001d038192;Zm00001d042096;Zm00001d042270;Zm00001d043795	Up
BP	GO:0042545	cell_wall_modification	582	26	0.02977	Zm00001d002410;Zm00001d007082;Zm00001d009097;Zm00001d012322;Zm00001d015067;Zm00001d017284;Zm00001d017377;Zm00001d018282;Zm00001d020134;Zm00001d021168;Zm00001d021236;Zm00001d022349;Zm00001d025037;Zm00001d026088;Zm00001d030069;Zm00001d034453;Zm00001d034461;Zm00001d035082;Zm00001d037338;Zm00001d040091;Zm00001d040247;Zm00001d042993;Zm00001d044442;Zm00001d046277;Zm00001d050082;Zm00001d052294	Up
BP	GO:0051574	positive_regulation_of_histone_H3-K9_methylation	78	6	0.0298	Zm00001d005923;Zm00001d006034;Zm00001d040423;Zm00001d040426;Zm00001d041818;Zm00001d045427	Up
BP	GO:0090355	positive_regulation_of_auxin_metabolic_process	58	5	0.02986	Zm00001d010655;Zm00001d016632;Zm00001d032922;Zm00001d036123;Zm00001d047447	Up
BP	GO:0033037	polysaccharide_localization	240	13	0.03002	Zm00001d012322;Zm00001d017284;Zm00001d017964;Zm00001d020134;Zm00001d021168;Zm00001d022044;Zm00001d025037;Zm00001d034453;Zm00001d034461;Zm00001d040805;Zm00001d044442;Zm00001d046277;Zm00001d052653	Up
BP	GO:0002313	mature_B_cell_differentiation_involved_in_immune_response	1	1	0.03002	Zm00001d047447	Up
BP	GO:0002316	follicular_B_cell_differentiation	1	1	0.03002	Zm00001d047447	Up
BP	GO:0002335	mature_B_cell_differentiation	1	1	0.03002	Zm00001d047447	Up
BP	GO:0010398	xylogalacturonan_metabolic_process	1	1	0.03002	Zm00001d017202	Up
BP	GO:0014004	microglia_differentiation	1	1	0.03002	Zm00001d051945	Up
BP	GO:0019428	allantoin_biosynthetic_process	1	1	0.03002	Zm00001d047217	Up
BP	GO:0031179	peptide_modification	1	1	0.03002	Zm00001d008628	Up
BP	GO:0032237	activation_of_store-operated_calcium_channel_activity	1	1	0.03002	Zm00001d047447	Up
BP	GO:0035722	interleukin-12-mediated_signaling_pathway	1	1	0.03002	Zm00001d047447	Up
BP	GO:0035723	interleukin-15-mediated_signaling_pathway	1	1	0.03002	Zm00001d047447	Up
BP	GO:0051953	negative_regulation_of_amine_transport	1	1	0.03002	Zm00001d028355	Up
BP	GO:0051956	negative_regulation_of_amino_acid_transport	1	1	0.03002	Zm00001d028355	Up
BP	GO:0060427	lung_connective_tissue_development	1	1	0.03002	Zm00001d003446	Up
BP	GO:0070671	response_to_interleukin-12	1	1	0.03002	Zm00001d047447	Up
BP	GO:0071349	cellular_response_to_interleukin-12	1	1	0.03002	Zm00001d047447	Up
BP	GO:0071350	cellular_response_to_interleukin-15	1	1	0.03002	Zm00001d047447	Up
BP	GO:1901341	positive_regulation_of_store-operated_calcium_channel_activity	1	1	0.03002	Zm00001d047447	Up
BP	GO:0009807	lignan_biosynthetic_process	23	3	0.03054	Zm00001d026109;Zm00001d030363;Zm00001d053055	Up
BP	GO:0030912	response_to_deep_water	23	3	0.03054	Zm00001d019029;Zm00001d026240;Zm00001d047121	Up
BP	GO:0009734	auxin-activated_signaling_pathway	557	25	0.03109	Zm00001d002025;Zm00001d002119;Zm00001d002888;Zm00001d004442;Zm00001d005528;Zm00001d007840;Zm00001d009447;Zm00001d010655;Zm00001d015912;Zm00001d017284;Zm00001d018414;Zm00001d018731;Zm00001d021285;Zm00001d022017;Zm00001d022044;Zm00001d036123;Zm00001d039346;Zm00001d040423;Zm00001d040426;Zm00001d042809;Zm00001d043762;Zm00001d047340;Zm00001d050132;Zm00001d051956;Zm00001d052443	Up
BP	GO:0048731	system_development	10023	327	0.03113	Zm00001d002011;Zm00001d002025;Zm00001d002119;Zm00001d002283;Zm00001d002410;Zm00001d002534;Zm00001d002592;Zm00001d002707;Zm00001d002802;Zm00001d002829;Zm00001d003162;Zm00001d003228;Zm00001d003349;Zm00001d003446;Zm00001d004335;Zm00001d004366;Zm00001d004442;Zm00001d004467;Zm00001d004553;Zm00001d004966;Zm00001d005528;Zm00001d005766;Zm00001d005923;Zm00001d006034;Zm00001d006221;Zm00001d006257;Zm00001d0…	Up
BP	GO:0001523	retinoid_metabolic_process	40	4	0.03136	Zm00001d044340;Zm00001d047150;Zm00001d049922;Zm00001d050428	Up
BP	GO:0017001	antibiotic_catabolic_process	269	14	0.03347	Zm00001d002899;Zm00001d003016;Zm00001d003247;Zm00001d009140;Zm00001d010218;Zm00001d011035;Zm00001d013212;Zm00001d014608;Zm00001d017274;Zm00001d037547;Zm00001d040705;Zm00001d043238;Zm00001d051161;Zm00001d052335	Up
BP	GO:0009938	negative_regulation_of_gibberellic_acid_mediated_signaling_pathway	60	5	0.03392	Zm00001d005923;Zm00001d012482;Zm00001d021285;Zm00001d038081;Zm00001d045427	Up
BP	GO:0046466	membrane_lipid_catabolic_process	41	4	0.03395	Zm00001d006257;Zm00001d008727;Zm00001d029397;Zm00001d039670	Up
BP	GO:0009806	lignan_metabolic_process	24	3	0.03414	Zm00001d026109;Zm00001d030363;Zm00001d053055	Up
BP	GO:1905039	carboxylic_acid_transmembrane_transport	270	14	0.03437	Zm00001d002888;Zm00001d003749;Zm00001d010115;Zm00001d010655;Zm00001d019225;Zm00001d023593;Zm00001d025437;Zm00001d029321;Zm00001d030130;Zm00001d034678;Zm00001d042135;Zm00001d042809;Zm00001d052586;Zm00001d053143	Up
BP	GO:0000032	cell_wall_mannoprotein_biosynthetic_process	10	2	0.03452	Zm00001d040020;Zm00001d048907	Up
BP	GO:0006056	mannoprotein_metabolic_process	10	2	0.03452	Zm00001d040020;Zm00001d048907	Up
BP	GO:0006057	mannoprotein_biosynthetic_process	10	2	0.03452	Zm00001d040020;Zm00001d048907	Up
BP	GO:0009710	tropane_alkaloid_biosynthetic_process	10	2	0.03452	Zm00001d003524;Zm00001d042868	Up
BP	GO:0009822	alkaloid_catabolic_process	10	2	0.03452	Zm00001d003524;Zm00001d042868	Up
BP	GO:0019370	leukotriene_biosynthetic_process	10	2	0.03452	Zm00001d003446;Zm00001d008628	Up
BP	GO:0031506	cell_wall_glycoprotein_biosynthetic_process	10	2	0.03452	Zm00001d040020;Zm00001d048907	Up
BP	GO:0046448	tropane_alkaloid_metabolic_process	10	2	0.03452	Zm00001d003524;Zm00001d042868	Up
BP	GO:0046680	response_to_DDT	10	2	0.03452	Zm00001d040020;Zm00001d048907	Up
BP	GO:0070904	transepithelial_L-ascorbic_acid_transport	10	2	0.03452	Zm00001d034678;Zm00001d042322	Up
BP	GO:1901867	ecgonine_methyl_ester_metabolic_process	10	2	0.03452	Zm00001d003524;Zm00001d042868	Up
BP	GO:1901868	ecgonine_methyl_ester_catabolic_process	10	2	0.03452	Zm00001d003524;Zm00001d042868	Up
BP	GO:1901869	ecgonine_methyl_ester_biosynthetic_process	10	2	0.03452	Zm00001d003524;Zm00001d042868	Up
BP	GO:1901870	ecgonone_methyl_ester_metabolic_process	10	2	0.03452	Zm00001d003524;Zm00001d042868	Up
BP	GO:1901871	ecgonone_methyl_ester_catabolic_process	10	2	0.03452	Zm00001d003524;Zm00001d042868	Up
BP	GO:1901872	ecgonone_methyl_ester_biosynthetic_process	10	2	0.03452	Zm00001d003524;Zm00001d042868	Up
BP	GO:0048235	pollen_sperm_cell_differentiation	81	6	0.03497	Zm00001d005781;Zm00001d015477;Zm00001d050899;Zm00001d051525;Zm00001d051932;Zm00001d052171	Up
BP	GO:0070417	cellular_response_to_cold	221	12	0.03555	Zm00001d026486;Zm00001d031498;Zm00001d031499;Zm00001d031501;Zm00001d038446;Zm00001d045230;Zm00001d045895;Zm00001d046119;Zm00001d046651;Zm00001d047116;Zm00001d048208;Zm00001d052152	Up
BP	GO:0006082	organic_acid_metabolic_process	4036	140	0.03557	Zm00001d002025;Zm00001d002592;Zm00001d003015;Zm00001d003016;Zm00001d003247;Zm00001d003349;Zm00001d003446;Zm00001d003512;Zm00001d003830;Zm00001d004197;Zm00001d004366;Zm00001d004467;Zm00001d005859;Zm00001d006221;Zm00001d006947;Zm00001d007840;Zm00001d007918;Zm00001d008210;Zm00001d008628;Zm00001d008750;Zm00001d009243;Zm00001d009447;Zm00001d009631;Zm00001d009894;Zm00001d010463;Zm00001d010655;Zm00001d0…	Up
BP	GO:0009610	response_to_symbiotic_fungus	103	7	0.03566	Zm00001d003399;Zm00001d011035;Zm00001d012882;Zm00001d018955;Zm00001d020403;Zm00001d038355;Zm00001d040679	Up
BP	GO:0046503	glycerolipid_catabolic_process	103	7	0.03566	Zm00001d006257;Zm00001d008727;Zm00001d010463;Zm00001d011477;Zm00001d029397;Zm00001d031861;Zm00001d039670	Up
BP	GO:0006875	cellular_metal_ion_homeostasis	538	24	0.03622	Zm00001d003349;Zm00001d004909;Zm00001d011013;Zm00001d011847;Zm00001d013934;Zm00001d016149;Zm00001d017199;Zm00001d020702;Zm00001d023258;Zm00001d025031;Zm00001d027860;Zm00001d034634;Zm00001d035447;Zm00001d036715;Zm00001d040040;Zm00001d040805;Zm00001d044533;Zm00001d046200;Zm00001d047150;Zm00001d047447;Zm00001d051945;Zm00001d052443;Zm00001d052653;Zm00001d053783	Up
BP	GO:0080052	response_to_histidine	42	4	0.03666	Zm00001d024587;Zm00001d028355;Zm00001d032744;Zm00001d038334	Up
BP	GO:0080053	response_to_phenylalanine	42	4	0.03666	Zm00001d024587;Zm00001d028355;Zm00001d032744;Zm00001d038334	Up
BP	GO:0071554	cell_wall_organization_or_biogenesis	2123	78	0.03715	Zm00001d002410;Zm00001d002803;Zm00001d003399;Zm00001d004366;Zm00001d007082;Zm00001d007592;Zm00001d009097;Zm00001d010655;Zm00001d012322;Zm00001d015067;Zm00001d015292;Zm00001d015609;Zm00001d017152;Zm00001d017202;Zm00001d017284;Zm00001d017377;Zm00001d018282;Zm00001d018965;Zm00001d020134;Zm00001d021168;Zm00001d021236;Zm00001d021732;Zm00001d022349;Zm00001d022517;Zm00001d024505;Zm00001d025036;Zm00001d0…	Up
BP	GO:0009735	response_to_cytokinin	1168	46	0.03779	Zm00001d002119;Zm00001d002534;Zm00001d002592;Zm00001d002707;Zm00001d004442;Zm00001d005528;Zm00001d007159;Zm00001d007840;Zm00001d008863;Zm00001d009447;Zm00001d009894;Zm00001d010218;Zm00001d011035;Zm00001d015428;Zm00001d017199;Zm00001d018731;Zm00001d019555;Zm00001d020780;Zm00001d022092;Zm00001d022229;Zm00001d025764;Zm00001d026486;Zm00001d031498;Zm00001d031499;Zm00001d031500;Zm00001d031501;Zm00001d0…	Up
BP	GO:0060774	auxin_mediated_signaling_pathway_involved_in_phyllotactic_patterning	25	3	0.03796	Zm00001d002025;Zm00001d007840;Zm00001d018731	Up
BP	GO:0010160	formation_of_animal_organ_boundary	62	5	0.0383	Zm00001d002119;Zm00001d004442;Zm00001d005528;Zm00001d009447;Zm00001d043762	Up
BP	GO:0010540	basipetal_auxin_transport	175	10	0.039	Zm00001d002119;Zm00001d004442;Zm00001d005528;Zm00001d009447;Zm00001d022547;Zm00001d040468;Zm00001d040505;Zm00001d043762;Zm00001d052434;Zm00001d052435	Up
BP	GO:0010286	heat_acclimation	275	14	0.03913	Zm00001d010399;Zm00001d012482;Zm00001d016149;Zm00001d016674;Zm00001d017199;Zm00001d023290;Zm00001d026486;Zm00001d031861;Zm00001d038023;Zm00001d038153;Zm00001d038446;Zm00001d045230;Zm00001d045685;Zm00001d047447	Up
BP	GO:0009809	lignin_biosynthetic_process	354	17	0.03989	Zm00001d002899;Zm00001d007918;Zm00001d008435;Zm00001d009140;Zm00001d010218;Zm00001d011527;Zm00001d027636;Zm00001d033650;Zm00001d037547;Zm00001d038023;Zm00001d040705;Zm00001d043174;Zm00001d043238;Zm00001d045101;Zm00001d046277;Zm00001d046697;Zm00001d052335	Up
BP	GO:0048830	adventitious_root_development	84	6	0.04068	Zm00001d007840;Zm00001d017284;Zm00001d018731;Zm00001d025457;Zm00001d029573;Zm00001d039017	Up
BP	GO:0043436	oxoacid_metabolic_process	4025	139	0.04075	Zm00001d002025;Zm00001d002592;Zm00001d003015;Zm00001d003016;Zm00001d003247;Zm00001d003349;Zm00001d003446;Zm00001d003512;Zm00001d003830;Zm00001d004197;Zm00001d004366;Zm00001d004467;Zm00001d005859;Zm00001d006221;Zm00001d006947;Zm00001d007840;Zm00001d007918;Zm00001d008210;Zm00001d008628;Zm00001d008750;Zm00001d009243;Zm00001d009447;Zm00001d009631;Zm00001d009894;Zm00001d010463;Zm00001d010655;Zm00001d0…	Up
BP	GO:0045861	negative_regulation_of_proteolysis	201	11	0.04094	Zm00001d002960;Zm00001d008548;Zm00001d021901;Zm00001d024996;Zm00001d029631;Zm00001d038558;Zm00001d038751;Zm00001d039364;Zm00001d040028;Zm00001d048656;Zm00001d049911	Up
BP	GO:2000034	regulation_of_seed_maturation	129	8	0.04098	Zm00001d009029;Zm00001d016285;Zm00001d019214;Zm00001d038791;Zm00001d041236;Zm00001d043512;Zm00001d048962;Zm00001d050074	Up
BP	GO:0030003	cellular_cation_homeostasis	713	30	0.04111	Zm00001d003349;Zm00001d004909;Zm00001d010655;Zm00001d011013;Zm00001d011847;Zm00001d013934;Zm00001d016149;Zm00001d017199;Zm00001d020702;Zm00001d023258;Zm00001d025031;Zm00001d026490;Zm00001d027860;Zm00001d030130;Zm00001d033805;Zm00001d034634;Zm00001d035447;Zm00001d036123;Zm00001d036715;Zm00001d040040;Zm00001d040805;Zm00001d044533;Zm00001d046200;Zm00001d047150;Zm00001d047447;Zm00001d047981;Zm00001d0…	Up
BP	GO:0009298	GDP-mannose_biosynthetic_process	11	2	0.04137	Zm00001d040020;Zm00001d048907	Up
BP	GO:0031222	arabinan_catabolic_process	11	2	0.04137	Zm00001d046772;Zm00001d052792	Up
BP	GO:0031638	zymogen_activation	11	2	0.04137	Zm00001d003446;Zm00001d008628	Up
BP	GO:0035672	oligopeptide_transmembrane_transport	11	2	0.04137	Zm00001d003446;Zm00001d008628	Up
BP	GO:0042908	xenobiotic_transport	11	2	0.04137	Zm00001d025031;Zm00001d045269	Up
BP	GO:0044210	'de_novo'_CTP_biosynthetic_process	11	2	0.04137	Zm00001d009631;Zm00001d039081	Up
BP	GO:0046462	monoacylglycerol_metabolic_process	11	2	0.04137	Zm00001d010463;Zm00001d011477	Up
BP	GO:0052651	monoacylglycerol_catabolic_process	11	2	0.04137	Zm00001d010463;Zm00001d011477	Up
BP	GO:0003002	regionalization	1353	52	0.0415	Zm00001d002025;Zm00001d002119;Zm00001d002316;Zm00001d002829;Zm00001d004335;Zm00001d004442;Zm00001d004966;Zm00001d005528;Zm00001d006034;Zm00001d006791;Zm00001d007159;Zm00001d007840;Zm00001d009029;Zm00001d009447;Zm00001d009815;Zm00001d009894;Zm00001d014032;Zm00001d015665;Zm00001d016285;Zm00001d018414;Zm00001d018731;Zm00001d021285;Zm00001d022044;Zm00001d022349;Zm00001d024809;Zm00001d024810;Zm00001d0…	Up
BP	GO:0006002	fructose_6-phosphate_metabolic_process	44	4	0.04245	Zm00001d037910;Zm00001d040020;Zm00001d043563;Zm00001d048907	Up
BP	GO:0048504	regulation_of_timing_of_animal_organ_formation	44	4	0.04245	Zm00001d022075;Zm00001d022517;Zm00001d050893;Zm00001d051956	Up
BP	GO:0006690	icosanoid_metabolic_process	85	6	0.04271	Zm00001d003446;Zm00001d008628;Zm00001d009243;Zm00001d013934;Zm00001d045269;Zm00001d053675	Up
BP	GO:0055114	oxidation-reduction_process	3098	109	0.04407	Zm00001d002436;Zm00001d002803;Zm00001d002847;Zm00001d002899;Zm00001d003247;Zm00001d003283;Zm00001d003349;Zm00001d003512;Zm00001d003524;Zm00001d004197;Zm00001d004467;Zm00001d006221;Zm00001d006947;Zm00001d006948;Zm00001d007504;Zm00001d007918;Zm00001d008210;Zm00001d009140;Zm00001d010218;Zm00001d010319;Zm00001d011035;Zm00001d011097;Zm00001d011363;Zm00001d012322;Zm00001d012391;Zm00001d013212;Zm00001d0…	Up
BP	GO:0052482	defense_response_by_cell_wall_thickening	131	8	0.04421	Zm00001d012322;Zm00001d020134;Zm00001d021168;Zm00001d025037;Zm00001d034453;Zm00001d034461;Zm00001d044442;Zm00001d046277	Up
BP	GO:0052544	defense_response_by_callose_deposition_in_cell_wall	131	8	0.04421	Zm00001d012322;Zm00001d020134;Zm00001d021168;Zm00001d025037;Zm00001d034453;Zm00001d034461;Zm00001d044442;Zm00001d046277	Up
BP	GO:0002832	negative_regulation_of_response_to_biotic_stimulus	108	7	0.04427	Zm00001d005923;Zm00001d009815;Zm00001d013493;Zm00001d032869;Zm00001d033624;Zm00001d034672;Zm00001d045427	Up
BP	GO:0002252	immune_effector_process	861	35	0.04433	Zm00001d002011;Zm00001d002316;Zm00001d004966;Zm00001d009619;Zm00001d009801;Zm00001d011403;Zm00001d011527;Zm00001d011895;Zm00001d016052;Zm00001d016730;Zm00001d016764;Zm00001d017964;Zm00001d020137;Zm00001d022044;Zm00001d023480;Zm00001d023616;Zm00001d025457;Zm00001d027748;Zm00001d029293;Zm00001d029573;Zm00001d038280;Zm00001d039019;Zm00001d040423;Zm00001d040426;Zm00001d040805;Zm00001d041818;Zm00001d0…	Up
BP	GO:0009864	induced_systemic_resistance,_jasmonic_acid_mediated_signaling_pathway	155	9	0.04469	Zm00001d002011;Zm00001d004966;Zm00001d009619;Zm00001d020137;Zm00001d023616;Zm00001d039019;Zm00001d043491;Zm00001d046651;Zm00001d047340	Up
BP	GO:0042538	hyperosmotic_salinity_response	495	22	0.04494	Zm00001d004366;Zm00001d012391;Zm00001d017199;Zm00001d021168;Zm00001d022547;Zm00001d024587;Zm00001d025036;Zm00001d025037;Zm00001d025764;Zm00001d028355;Zm00001d028750;Zm00001d029620;Zm00001d030858;Zm00001d032744;Zm00001d034596;Zm00001d036364;Zm00001d037547;Zm00001d038334;Zm00001d039764;Zm00001d040705;Zm00001d043238;Zm00001d045404	Up
BP	GO:0003006	developmental_process_involved_in_reproduction	7076	234	0.04571	Zm00001d002011;Zm00001d002025;Zm00001d002119;Zm00001d002534;Zm00001d002592;Zm00001d002707;Zm00001d002802;Zm00001d002829;Zm00001d003162;Zm00001d003228;Zm00001d003349;Zm00001d003399;Zm00001d004197;Zm00001d004335;Zm00001d004442;Zm00001d004467;Zm00001d004966;Zm00001d005528;Zm00001d005781;Zm00001d005923;Zm00001d006034;Zm00001d006257;Zm00001d006420;Zm00001d006549;Zm00001d006791;Zm00001d007082;Zm00001d0…	Up
BP	GO:0046271	phenylpropanoid_catabolic_process	27	3	0.0462	Zm00001d003016;Zm00001d017274;Zm00001d051161	Up
BP	GO:0009314	response_to_radiation	3762	130	0.04644	Zm00001d002119;Zm00001d002806;Zm00001d003016;Zm00001d003162;Zm00001d003228;Zm00001d003349;Zm00001d003512;Zm00001d003830;Zm00001d004197;Zm00001d004442;Zm00001d005528;Zm00001d005923;Zm00001d005936;Zm00001d006034;Zm00001d006947;Zm00001d006948;Zm00001d007918;Zm00001d008863;Zm00001d009447;Zm00001d010115;Zm00001d010218;Zm00001d010319;Zm00001d010463;Zm00001d011477;Zm00001d011895;Zm00001d013364;Zm00001d0…	Up
BP	GO:0051716	cellular_response_to_stimulus	9910	321	0.0465	ZeamMp157;Zm00001d001781;Zm00001d002011;Zm00001d002025;Zm00001d002119;Zm00001d002283;Zm00001d002316;Zm00001d002410;Zm00001d002441;Zm00001d002534;Zm00001d002592;Zm00001d002673;Zm00001d002707;Zm00001d002806;Zm00001d002847;Zm00001d002888;Zm00001d002899;Zm00001d003162;Zm00001d003228;Zm00001d003399;Zm00001d003446;Zm00001d003512;Zm00001d004102;Zm00001d004366;Zm00001d004390;Zm00001d004442;Zm00001d004467…	Up
BP	GO:1901679	nucleotide_transmembrane_transport	87	6	0.04695	Zm00001d011013;Zm00001d017205;Zm00001d031221;Zm00001d031222;Zm00001d048499;Zm00001d051081	Up
BP	GO:0052547	regulation_of_peptidase_activity	231	12	0.04707	Zm00001d002960;Zm00001d008548;Zm00001d021901;Zm00001d024996;Zm00001d029631;Zm00001d038558;Zm00001d038751;Zm00001d039364;Zm00001d040028;Zm00001d048656;Zm00001d049911;Zm00001d050303	Up
BP	GO:0090351	seedling_development	1158	45	0.04746	Zm00001d002025;Zm00001d002806;Zm00001d007840;Zm00001d009029;Zm00001d010463;Zm00001d011288;Zm00001d011477;Zm00001d014774;Zm00001d016285;Zm00001d016632;Zm00001d018282;Zm00001d018731;Zm00001d021236;Zm00001d022044;Zm00001d022517;Zm00001d022533;Zm00001d023684;Zm00001d026088;Zm00001d026574;Zm00001d029631;Zm00001d030069;Zm00001d030577;Zm00001d031861;Zm00001d032922;Zm00001d035455;Zm00001d036364;Zm00001d0…	Up
BP	GO:0010025	wax_biosynthetic_process	133	8	0.04759	Zm00001d015477;Zm00001d016438;Zm00001d017251;Zm00001d017964;Zm00001d028406;Zm00001d029688;Zm00001d043491;Zm00001d051932	Up
BP	GO:0022414	reproductive_process	7959	261	0.04782	Zm00001d002011;Zm00001d002025;Zm00001d002119;Zm00001d002534;Zm00001d002592;Zm00001d002707;Zm00001d002802;Zm00001d002829;Zm00001d003162;Zm00001d003228;Zm00001d003349;Zm00001d003399;Zm00001d003446;Zm00001d004197;Zm00001d004335;Zm00001d004442;Zm00001d004467;Zm00001d004966;Zm00001d005528;Zm00001d005766;Zm00001d005781;Zm00001d005923;Zm00001d006034;Zm00001d006257;Zm00001d006420;Zm00001d006549;Zm00001d0…	Up
BP	GO:0010087	phloem_or_xylem_histogenesis	554	24	0.04786	Zm00001d006034;Zm00001d008863;Zm00001d009029;Zm00001d009140;Zm00001d012516;Zm00001d016285;Zm00001d026097;Zm00001d028567;Zm00001d029293;Zm00001d030364;Zm00001d035846;Zm00001d038153;Zm00001d038355;Zm00001d038791;Zm00001d040705;Zm00001d041236;Zm00001d043512;Zm00001d046485;Zm00001d047050;Zm00001d047921;Zm00001d048962;Zm00001d050074;Zm00001d051956;Zm00001d052335	Up
BP	GO:0006855	drug_transmembrane_transport	310	15	0.04859	Zm00001d009243;Zm00001d020134;Zm00001d022122;Zm00001d023593;Zm00001d025031;Zm00001d030130;Zm00001d043762;Zm00001d044442;Zm00001d045269;Zm00001d045948;Zm00001d046277;Zm00001d048311;Zm00001d052586;Zm00001d053143;Zm00001d053234	Up
BP	GO:0006542	glutamine_biosynthetic_process	12	2	0.04868	Zm00001d033747;Zm00001d048050	Up
BP	GO:0032025	response_to_cobalt_ion	12	2	0.04868	Zm00001d040020;Zm00001d048907	Up
BP	GO:0070070	proton-transporting_V-type_ATPase_complex_assembly	12	2	0.04868	Zm00001d036715;Zm00001d046200	Up
BP	GO:0070072	vacuolar_proton-transporting_V-type_ATPase_complex_assembly	12	2	0.04868	Zm00001d036715;Zm00001d046200	Up
BP	GO:0071323	cellular_response_to_chitin	12	2	0.04868	Zm00001d015884;Zm00001d053695	Up
BP	GO:0090449	phloem_glucosinolate_loading	12	2	0.04868	Zm00001d007310;Zm00001d043375	Up
BP	GO:1901349	glucosinolate_transport	12	2	0.04868	Zm00001d007310;Zm00001d043375	Up
BP	GO:0009926	auxin_polar_transport	445	20	0.04915	Zm00001d002119;Zm00001d003228;Zm00001d004442;Zm00001d005528;Zm00001d009447;Zm00001d016632;Zm00001d020225;Zm00001d022547;Zm00001d032922;Zm00001d040035;Zm00001d040468;Zm00001d040479;Zm00001d040505;Zm00001d042809;Zm00001d043699;Zm00001d043762;Zm00001d046591;Zm00001d047453;Zm00001d052434;Zm00001d052435	Up
BP	GO:0006022	aminoglycan_metabolic_process	88	6	0.04916	Zm00001d017152;Zm00001d017205;Zm00001d020583;Zm00001d033188;Zm00001d036370;Zm00001d051081	Up
BP	GO:0051570	regulation_of_histone_H3-K9_methylation	88	6	0.04916	Zm00001d005923;Zm00001d006034;Zm00001d040423;Zm00001d040426;Zm00001d041818;Zm00001d045427	Up
BP	GO:1900140	regulation_of_seedling_development	640	27	0.04927	Zm00001d002025;Zm00001d007840;Zm00001d009029;Zm00001d010463;Zm00001d011477;Zm00001d014774;Zm00001d016285;Zm00001d016632;Zm00001d018731;Zm00001d022044;Zm00001d022517;Zm00001d026574;Zm00001d029631;Zm00001d032922;Zm00001d035455;Zm00001d036364;Zm00001d036415;Zm00001d038195;Zm00001d038791;Zm00001d041236;Zm00001d043512;Zm00001d048962;Zm00001d050074;Zm00001d050132;Zm00001d050893;Zm00001d051956;Zm00001d0…	Up
CC	GO:0071944	cell_periphery	9859	382	9.8e-13	ZeamMp157;Zm00001d001781;Zm00001d001900;Zm00001d002119;Zm00001d002256;Zm00001d002283;Zm00001d002343;Zm00001d002410;Zm00001d002534;Zm00001d002673;Zm00001d002802;Zm00001d002803;Zm00001d002842;Zm00001d002847;Zm00001d002888;Zm00001d002899;Zm00001d003115;Zm00001d003228;Zm00001d003399;Zm00001d003446;Zm00001d003666;Zm00001d003776;Zm00001d004075;Zm00001d004197;Zm00001d004335;Zm00001d004390;Zm00001d004442…	Up
CC	GO:0031226	intrinsic_component_of_plasma_membrane	891	62	1.9e-10	Zm00001d002803;Zm00001d002888;Zm00001d003399;Zm00001d003446;Zm00001d005594;Zm00001d005781;Zm00001d006538;Zm00001d006688;Zm00001d006697;Zm00001d008628;Zm00001d008733;Zm00001d009243;Zm00001d009447;Zm00001d009566;Zm00001d010655;Zm00001d011013;Zm00001d011723;Zm00001d012633;Zm00001d014129;Zm00001d014166;Zm00001d014366;Zm00001d015609;Zm00001d015912;Zm00001d016987;Zm00001d018627;Zm00001d020403;Zm00001d0…	Up
CC	GO:0005886	plasma_membrane	8395	317	1e-08	ZeamMp157;Zm00001d001781;Zm00001d002119;Zm00001d002283;Zm00001d002343;Zm00001d002534;Zm00001d002673;Zm00001d002802;Zm00001d002803;Zm00001d002842;Zm00001d002847;Zm00001d002888;Zm00001d003115;Zm00001d003228;Zm00001d003399;Zm00001d003446;Zm00001d003666;Zm00001d003776;Zm00001d004197;Zm00001d004335;Zm00001d004390;Zm00001d004442;Zm00001d004553;Zm00001d004909;Zm00001d004913;Zm00001d005528;Zm00001d005594…	Up
CC	GO:0030312	external_encapsulating_structure	2538	117	2.7e-07	Zm00001d001900;Zm00001d002256;Zm00001d002410;Zm00001d002803;Zm00001d002899;Zm00001d003399;Zm00001d003446;Zm00001d003776;Zm00001d004075;Zm00001d005859;Zm00001d006132;Zm00001d006538;Zm00001d006549;Zm00001d006913;Zm00001d007592;Zm00001d008210;Zm00001d008435;Zm00001d008628;Zm00001d009097;Zm00001d009140;Zm00001d009566;Zm00001d010218;Zm00001d013212;Zm00001d014366;Zm00001d014474;Zm00001d014608;Zm00001d0…	Up
CC	GO:0005887	integral_component_of_plasma_membrane	619	42	3.4e-07	Zm00001d002888;Zm00001d003446;Zm00001d005594;Zm00001d005781;Zm00001d006688;Zm00001d006697;Zm00001d008628;Zm00001d008733;Zm00001d009243;Zm00001d009447;Zm00001d010655;Zm00001d011013;Zm00001d011723;Zm00001d014129;Zm00001d014166;Zm00001d015912;Zm00001d016987;Zm00001d018627;Zm00001d020702;Zm00001d022439;Zm00001d023258;Zm00001d023593;Zm00001d025437;Zm00001d026041;Zm00001d026490;Zm00001d027860;Zm00001d0…	Up
CC	GO:0005618	cell_wall	2513	115	5e-07	Zm00001d001900;Zm00001d002256;Zm00001d002410;Zm00001d002803;Zm00001d002899;Zm00001d003399;Zm00001d003446;Zm00001d003776;Zm00001d004075;Zm00001d005859;Zm00001d006132;Zm00001d006538;Zm00001d006549;Zm00001d006913;Zm00001d007592;Zm00001d008210;Zm00001d008435;Zm00001d008628;Zm00001d009097;Zm00001d009140;Zm00001d009566;Zm00001d010218;Zm00001d013212;Zm00001d014366;Zm00001d014474;Zm00001d014608;Zm00001d0…	Up
CC	GO:0009505	plant-type_cell_wall	1162	64	6.7e-07	Zm00001d002256;Zm00001d002410;Zm00001d002803;Zm00001d002899;Zm00001d003399;Zm00001d003446;Zm00001d006538;Zm00001d007592;Zm00001d008210;Zm00001d008435;Zm00001d008628;Zm00001d009097;Zm00001d009566;Zm00001d010218;Zm00001d013212;Zm00001d014366;Zm00001d014474;Zm00001d014608;Zm00001d015067;Zm00001d017152;Zm00001d018106;Zm00001d018282;Zm00001d018404;Zm00001d019534;Zm00001d020260;Zm00001d020403;Zm00001d0…	Up
CC	GO:0044459	plasma_membrane_part	1709	84	1.4e-06	Zm00001d002803;Zm00001d002888;Zm00001d003399;Zm00001d003446;Zm00001d004335;Zm00001d004909;Zm00001d005594;Zm00001d005781;Zm00001d006538;Zm00001d006688;Zm00001d006697;Zm00001d007082;Zm00001d008628;Zm00001d008733;Zm00001d009243;Zm00001d009447;Zm00001d009566;Zm00001d010115;Zm00001d010655;Zm00001d011013;Zm00001d011723;Zm00001d012633;Zm00001d014129;Zm00001d014166;Zm00001d014366;Zm00001d015609;Zm00001d0…	Up
CC	GO:0031224	intrinsic_component_of_membrane	8540	306	4e-06	ZeamMp157;Zm00001d001781;Zm00001d002025;Zm00001d002119;Zm00001d002343;Zm00001d002436;Zm00001d002534;Zm00001d002673;Zm00001d002803;Zm00001d002888;Zm00001d003115;Zm00001d003219;Zm00001d003283;Zm00001d003349;Zm00001d003399;Zm00001d003446;Zm00001d003524;Zm00001d003666;Zm00001d003749;Zm00001d004335;Zm00001d004467;Zm00001d004903;Zm00001d004909;Zm00001d004913;Zm00001d005528;Zm00001d005594;Zm00001d005766…	Up
CC	GO:0000325	plant-type_vacuole	686	42	4.7e-06	Zm00001d001900;Zm00001d003749;Zm00001d008733;Zm00001d009243;Zm00001d010655;Zm00001d011679;Zm00001d012259;Zm00001d014166;Zm00001d014474;Zm00001d016632;Zm00001d017152;Zm00001d019294;Zm00001d022547;Zm00001d023258;Zm00001d024587;Zm00001d024839;Zm00001d026041;Zm00001d027539;Zm00001d028355;Zm00001d031543;Zm00001d031971;Zm00001d032744;Zm00001d032922;Zm00001d035447;Zm00001d036123;Zm00001d038334;Zm00001d0…	Up
CC	GO:0048046	apoplast	1362	68	8.7e-06	Zm00001d001802;Zm00001d001900;Zm00001d002410;Zm00001d003446;Zm00001d003776;Zm00001d005890;Zm00001d006221;Zm00001d008210;Zm00001d008435;Zm00001d008628;Zm00001d008733;Zm00001d008750;Zm00001d008863;Zm00001d009140;Zm00001d009243;Zm00001d010218;Zm00001d011035;Zm00001d014366;Zm00001d014474;Zm00001d014608;Zm00001d014918;Zm00001d015609;Zm00001d016708;Zm00001d017152;Zm00001d018282;Zm00001d019029;Zm00001d0…	Up
CC	GO:0009705	plant-type_vacuole_membrane	486	31	3.8e-05	Zm00001d003749;Zm00001d010655;Zm00001d011679;Zm00001d012259;Zm00001d014166;Zm00001d016632;Zm00001d017152;Zm00001d019294;Zm00001d022547;Zm00001d023258;Zm00001d024587;Zm00001d024839;Zm00001d027539;Zm00001d028355;Zm00001d031543;Zm00001d032744;Zm00001d032922;Zm00001d036123;Zm00001d038334;Zm00001d040468;Zm00001d040479;Zm00001d040505;Zm00001d044533;Zm00001d046200;Zm00001d046591;Zm00001d046919;Zm00001d0…	Up
CC	GO:0016021	integral_component_of_membrane	8310	292	4e-05	ZeamMp157;Zm00001d001781;Zm00001d002025;Zm00001d002119;Zm00001d002343;Zm00001d002436;Zm00001d002534;Zm00001d002673;Zm00001d002888;Zm00001d003115;Zm00001d003219;Zm00001d003283;Zm00001d003349;Zm00001d003399;Zm00001d003446;Zm00001d003524;Zm00001d003666;Zm00001d003749;Zm00001d004335;Zm00001d004467;Zm00001d004903;Zm00001d004909;Zm00001d004913;Zm00001d005528;Zm00001d005594;Zm00001d005766;Zm00001d005781…	Up
CC	GO:0046658	anchored_component_of_plasma_membrane	272	21	4.7e-05	Zm00001d002803;Zm00001d003399;Zm00001d003446;Zm00001d006538;Zm00001d009566;Zm00001d012633;Zm00001d014366;Zm00001d015609;Zm00001d020403;Zm00001d021298;Zm00001d021690;Zm00001d024594;Zm00001d026132;Zm00001d029040;Zm00001d031257;Zm00001d038874;Zm00001d039430;Zm00001d043453;Zm00001d045599;Zm00001d047275;Zm00001d049359	Up
CC	GO:0009506	plasmodesma	3677	145	5.1e-05	Zm00001d001900;Zm00001d002119;Zm00001d002283;Zm00001d002842;Zm00001d002899;Zm00001d003399;Zm00001d003446;Zm00001d004335;Zm00001d004442;Zm00001d004909;Zm00001d005528;Zm00001d006257;Zm00001d006538;Zm00001d006947;Zm00001d007310;Zm00001d007368;Zm00001d008210;Zm00001d008628;Zm00001d008733;Zm00001d008863;Zm00001d008891;Zm00001d009097;Zm00001d009243;Zm00001d009447;Zm00001d009566;Zm00001d011288;Zm00001d0…	Up
CC	GO:0055044	symplast	3677	145	5.1e-05	Zm00001d001900;Zm00001d002119;Zm00001d002283;Zm00001d002842;Zm00001d002899;Zm00001d003399;Zm00001d003446;Zm00001d004335;Zm00001d004442;Zm00001d004909;Zm00001d005528;Zm00001d006257;Zm00001d006538;Zm00001d006947;Zm00001d007310;Zm00001d007368;Zm00001d008210;Zm00001d008628;Zm00001d008733;Zm00001d008863;Zm00001d008891;Zm00001d009097;Zm00001d009243;Zm00001d009447;Zm00001d009566;Zm00001d011288;Zm00001d0…	Up
CC	GO:0005911	cell-cell_junction	3771	147	7.8e-05	Zm00001d001900;Zm00001d002119;Zm00001d002283;Zm00001d002842;Zm00001d002899;Zm00001d003399;Zm00001d003446;Zm00001d004335;Zm00001d004442;Zm00001d004909;Zm00001d005528;Zm00001d006257;Zm00001d006538;Zm00001d006549;Zm00001d006947;Zm00001d007310;Zm00001d007368;Zm00001d008210;Zm00001d008628;Zm00001d008733;Zm00001d008863;Zm00001d008891;Zm00001d009097;Zm00001d009243;Zm00001d009447;Zm00001d009566;Zm00001d0…	Up
CC	GO:0044425	membrane_part	10219	345	0.00015	ZeamMp157;Zm00001d001781;Zm00001d002025;Zm00001d002119;Zm00001d002343;Zm00001d002436;Zm00001d002534;Zm00001d002673;Zm00001d002803;Zm00001d002888;Zm00001d003115;Zm00001d003219;Zm00001d003283;Zm00001d003349;Zm00001d003399;Zm00001d003446;Zm00001d003524;Zm00001d003666;Zm00001d003749;Zm00001d004335;Zm00001d004467;Zm00001d004903;Zm00001d004909;Zm00001d004913;Zm00001d005528;Zm00001d005594;Zm00001d005766…	Up
CC	GO:0030054	cell_junction	4083	151	0.00069	Zm00001d001900;Zm00001d002119;Zm00001d002283;Zm00001d002842;Zm00001d002899;Zm00001d003399;Zm00001d003446;Zm00001d004335;Zm00001d004442;Zm00001d004909;Zm00001d005528;Zm00001d006257;Zm00001d006538;Zm00001d006549;Zm00001d006947;Zm00001d007082;Zm00001d007310;Zm00001d007368;Zm00001d008210;Zm00001d008628;Zm00001d008733;Zm00001d008863;Zm00001d008891;Zm00001d009097;Zm00001d009243;Zm00001d009447;Zm00001d0…	Up
CC	GO:0005773	vacuole	3929	145	0.00098	Zm00001d001781;Zm00001d001900;Zm00001d002256;Zm00001d002842;Zm00001d002888;Zm00001d002899;Zm00001d003115;Zm00001d003399;Zm00001d003446;Zm00001d003666;Zm00001d003749;Zm00001d004909;Zm00001d006221;Zm00001d006257;Zm00001d006364;Zm00001d006647;Zm00001d006688;Zm00001d006697;Zm00001d007159;Zm00001d007592;Zm00001d008628;Zm00001d008727;Zm00001d008733;Zm00001d008863;Zm00001d009140;Zm00001d009243;Zm00001d0…	Up
CC	GO:0031225	anchored_component_of_membrane	369	22	0.00118	Zm00001d002803;Zm00001d003399;Zm00001d003446;Zm00001d006538;Zm00001d009566;Zm00001d012633;Zm00001d014366;Zm00001d015609;Zm00001d019726;Zm00001d020403;Zm00001d021298;Zm00001d021690;Zm00001d024594;Zm00001d026132;Zm00001d029040;Zm00001d031257;Zm00001d038874;Zm00001d039430;Zm00001d043453;Zm00001d045599;Zm00001d047275;Zm00001d049359	Up
CC	GO:0005576	extracellular_region	5084	179	0.00205	Zm00001d001802;Zm00001d001900;Zm00001d002283;Zm00001d002410;Zm00001d002847;Zm00001d002899;Zm00001d003399;Zm00001d003446;Zm00001d003776;Zm00001d004075;Zm00001d004197;Zm00001d004442;Zm00001d004909;Zm00001d005528;Zm00001d005859;Zm00001d005890;Zm00001d006221;Zm00001d006364;Zm00001d006549;Zm00001d006913;Zm00001d007504;Zm00001d008210;Zm00001d008435;Zm00001d008548;Zm00001d008628;Zm00001d008733;Zm00001d0…	Up
CC	GO:0033095	aleurone_grain	33	5	0.0024	Zm00001d006915;Zm00001d031971;Zm00001d039430;Zm00001d043232;Zm00001d043453	Up
CC	GO:0044437	vacuolar_part	2489	94	0.00433	Zm00001d002888;Zm00001d003115;Zm00001d003399;Zm00001d003446;Zm00001d003749;Zm00001d004909;Zm00001d006647;Zm00001d007592;Zm00001d008628;Zm00001d008733;Zm00001d008863;Zm00001d009140;Zm00001d009243;Zm00001d010218;Zm00001d010655;Zm00001d011277;Zm00001d011679;Zm00001d012259;Zm00001d013212;Zm00001d014166;Zm00001d014366;Zm00001d015428;Zm00001d016632;Zm00001d017152;Zm00001d017199;Zm00001d018282;Zm00001d0…	Up
CC	GO:0005774	vacuolar_membrane	2424	91	0.00584	Zm00001d002888;Zm00001d003115;Zm00001d003399;Zm00001d003446;Zm00001d003749;Zm00001d004909;Zm00001d006647;Zm00001d007592;Zm00001d008628;Zm00001d008733;Zm00001d008863;Zm00001d009140;Zm00001d009243;Zm00001d010218;Zm00001d010655;Zm00001d011277;Zm00001d011679;Zm00001d012259;Zm00001d013212;Zm00001d014166;Zm00001d014366;Zm00001d016632;Zm00001d017152;Zm00001d017199;Zm00001d018282;Zm00001d019029;Zm00001d0…	Up
CC	GO:0032578	aleurone_grain_membrane	28	4	0.00812	Zm00001d006915;Zm00001d039430;Zm00001d043232;Zm00001d043453	Up
CC	GO:0031352	intrinsic_component_of_plastid_inner_membrane	6	2	0.01154	Zm00001d045895;Zm00001d046119	Up
CC	GO:0031353	integral_component_of_plastid_inner_membrane	6	2	0.01154	Zm00001d045895;Zm00001d046119	Up
CC	GO:0031356	intrinsic_component_of_chloroplast_inner_membrane	6	2	0.01154	Zm00001d045895;Zm00001d046119	Up
CC	GO:0031357	integral_component_of_chloroplast_inner_membrane	6	2	0.01154	Zm00001d045895;Zm00001d046119	Up
CC	GO:0016020	membrane	17118	526	0.01182	ZeamMp157;Zm00001d001781;Zm00001d002011;Zm00001d002025;Zm00001d002119;Zm00001d002283;Zm00001d002316;Zm00001d002343;Zm00001d002436;Zm00001d002534;Zm00001d002673;Zm00001d002802;Zm00001d002803;Zm00001d002842;Zm00001d002847;Zm00001d002888;Zm00001d002899;Zm00001d003115;Zm00001d003219;Zm00001d003228;Zm00001d003283;Zm00001d003349;Zm00001d003399;Zm00001d003446;Zm00001d003512;Zm00001d003524;Zm00001d003666…	Up
CC	GO:0098805	whole_membrane	3407	120	0.01195	Zm00001d002888;Zm00001d003115;Zm00001d003399;Zm00001d003446;Zm00001d003749;Zm00001d004909;Zm00001d006647;Zm00001d006915;Zm00001d007592;Zm00001d008628;Zm00001d008733;Zm00001d008863;Zm00001d009140;Zm00001d009243;Zm00001d010115;Zm00001d010218;Zm00001d010655;Zm00001d011277;Zm00001d011679;Zm00001d012259;Zm00001d013212;Zm00001d013937;Zm00001d014129;Zm00001d014166;Zm00001d014366;Zm00001d015428;Zm00001d0…	Up
CC	GO:0009897	external_side_of_plasma_membrane	92	7	0.01715	Zm00001d003446;Zm00001d004335;Zm00001d018282;Zm00001d021283;Zm00001d022533;Zm00001d023684;Zm00001d043581	Up
CC	GO:0098588	bounding_membrane_of_organelle	4048	138	0.01967	Zm00001d002025;Zm00001d002888;Zm00001d003115;Zm00001d003399;Zm00001d003446;Zm00001d003749;Zm00001d004467;Zm00001d004909;Zm00001d006647;Zm00001d006915;Zm00001d007592;Zm00001d008628;Zm00001d008733;Zm00001d008863;Zm00001d009140;Zm00001d009243;Zm00001d010218;Zm00001d010655;Zm00001d011013;Zm00001d011277;Zm00001d011679;Zm00001d012259;Zm00001d013212;Zm00001d013937;Zm00001d014129;Zm00001d014166;Zm00001d0…	Up
CC	GO:0009986	cell_surface	334	16	0.03415	Zm00001d002803;Zm00001d003446;Zm00001d004335;Zm00001d004442;Zm00001d005528;Zm00001d009243;Zm00001d009447;Zm00001d018282;Zm00001d021283;Zm00001d022533;Zm00001d023684;Zm00001d042809;Zm00001d043581;Zm00001d043762;Zm00001d045269;Zm00001d047917	Up
CC	GO:0009360	DNA_polymerase_III_complex	12	2	0.0453	Zm00001d023957;Zm00001d025710	Up
MF	GO:0016798	hydrolase_activity,_acting_on_glycosyl_bonds	757	51	1.6e-07	Zm00001d002410;Zm00001d003776;Zm00001d005454;Zm00001d005890;Zm00001d006538;Zm00001d006913;Zm00001d008273;Zm00001d008435;Zm00001d009029;Zm00001d009097;Zm00001d015067;Zm00001d015292;Zm00001d016285;Zm00001d016708;Zm00001d017152;Zm00001d018404;Zm00001d018965;Zm00001d018966;Zm00001d019163;Zm00001d021298;Zm00001d021690;Zm00001d024505;Zm00001d025764;Zm00001d028952;Zm00001d032946;Zm00001d032947;Zm00001d0…	Up
MF	GO:0004553	hydrolase_activity,_hydrolyzing_O-glycosyl_compounds	673	47	1.7e-07	Zm00001d002410;Zm00001d003776;Zm00001d005890;Zm00001d006538;Zm00001d006913;Zm00001d008435;Zm00001d009029;Zm00001d009097;Zm00001d015067;Zm00001d015292;Zm00001d016285;Zm00001d016708;Zm00001d017152;Zm00001d018404;Zm00001d018965;Zm00001d018966;Zm00001d019163;Zm00001d021298;Zm00001d021690;Zm00001d024505;Zm00001d025764;Zm00001d028952;Zm00001d032946;Zm00001d032947;Zm00001d033650;Zm00001d035082;Zm00001d0…	Up
MF	GO:0015075	ion_transmembrane_transporter_activity	1610	87	2e-07	Zm00001d002343;Zm00001d002673;Zm00001d002888;Zm00001d003115;Zm00001d003666;Zm00001d003749;Zm00001d004335;Zm00001d004909;Zm00001d005594;Zm00001d006688;Zm00001d006697;Zm00001d007310;Zm00001d008733;Zm00001d009243;Zm00001d009447;Zm00001d010115;Zm00001d010655;Zm00001d011013;Zm00001d011679;Zm00001d011723;Zm00001d012259;Zm00001d013364;Zm00001d014129;Zm00001d014166;Zm00001d016987;Zm00001d017425;Zm00001d0…	Up
MF	GO:0022804	active_transmembrane_transporter_activity	1162	66	1.3e-06	Zm00001d002119;Zm00001d004335;Zm00001d004442;Zm00001d004909;Zm00001d005528;Zm00001d005594;Zm00001d006688;Zm00001d006697;Zm00001d007310;Zm00001d008733;Zm00001d009243;Zm00001d009447;Zm00001d010115;Zm00001d011013;Zm00001d014129;Zm00001d014166;Zm00001d018627;Zm00001d019078;Zm00001d020134;Zm00001d020702;Zm00001d021638;Zm00001d022122;Zm00001d022131;Zm00001d023258;Zm00001d023593;Zm00001d025031;Zm00001d0…	Up
MF	GO:0080046	quercetin_4'-O-glucosyltransferase_activity	59	11	1.6e-06	Zm00001d004366;Zm00001d012785;Zm00001d021168;Zm00001d025036;Zm00001d025037;Zm00001d029620;Zm00001d038764;Zm00001d043544;Zm00001d043752;Zm00001d044106;Zm00001d047504	Up
MF	GO:0022857	transmembrane_transporter_activity	2130	104	1.6e-06	Zm00001d002119;Zm00001d002343;Zm00001d002673;Zm00001d002888;Zm00001d003115;Zm00001d003666;Zm00001d003749;Zm00001d004335;Zm00001d004442;Zm00001d004909;Zm00001d005528;Zm00001d005594;Zm00001d006688;Zm00001d006697;Zm00001d007251;Zm00001d007310;Zm00001d008733;Zm00001d009243;Zm00001d009447;Zm00001d010115;Zm00001d010655;Zm00001d011013;Zm00001d011679;Zm00001d011723;Zm00001d012259;Zm00001d013364;Zm00001d0…	Up
MF	GO:0008509	anion_transmembrane_transporter_activity	758	48	2.1e-06	Zm00001d002673;Zm00001d002888;Zm00001d003749;Zm00001d004335;Zm00001d007310;Zm00001d008733;Zm00001d009243;Zm00001d009447;Zm00001d010115;Zm00001d010655;Zm00001d011679;Zm00001d012259;Zm00001d014129;Zm00001d019078;Zm00001d019225;Zm00001d019294;Zm00001d020702;Zm00001d021638;Zm00001d023261;Zm00001d023593;Zm00001d024587;Zm00001d025437;Zm00001d028355;Zm00001d029321;Zm00001d030130;Zm00001d031221;Zm00001d0…	Up
MF	GO:0016709	oxidoreductase_activity,_acting_on_paired_donors,_with_incorporation_or_reductio...	353	28	5.2e-06	Zm00001d003283;Zm00001d003349;Zm00001d003512;Zm00001d004467;Zm00001d006947;Zm00001d007504;Zm00001d007918;Zm00001d012322;Zm00001d013230;Zm00001d013759;Zm00001d014134;Zm00001d017077;Zm00001d022075;Zm00001d023625;Zm00001d023768;Zm00001d025545;Zm00001d029181;Zm00001d029688;Zm00001d032035;Zm00001d032458;Zm00001d037849;Zm00001d038064;Zm00001d041741;Zm00001d043174;Zm00001d045563;Zm00001d047670;Zm00001d0…	Up
MF	GO:0052638	indole-3-butyrate_beta-glucosyltransferase_activity	17	6	7.6e-06	Zm00001d002707;Zm00001d004366;Zm00001d021168;Zm00001d025036;Zm00001d025037;Zm00001d029620	Up
MF	GO:0080044	quercetin_7-O-glucosyltransferase_activity	127	15	8.5e-06	Zm00001d004366;Zm00001d005620;Zm00001d012785;Zm00001d019256;Zm00001d019258;Zm00001d021168;Zm00001d025036;Zm00001d025037;Zm00001d029620;Zm00001d038764;Zm00001d043166;Zm00001d043544;Zm00001d043752;Zm00001d044106;Zm00001d047504	Up
MF	GO:0015318	inorganic_molecular_entity_transmembrane_transporter_activity	1464	75	1e-05	Zm00001d002343;Zm00001d002673;Zm00001d002888;Zm00001d003115;Zm00001d003666;Zm00001d003749;Zm00001d004335;Zm00001d004909;Zm00001d005594;Zm00001d006688;Zm00001d006697;Zm00001d007310;Zm00001d009447;Zm00001d010115;Zm00001d010655;Zm00001d011013;Zm00001d011679;Zm00001d011723;Zm00001d012259;Zm00001d013364;Zm00001d014129;Zm00001d014166;Zm00001d016987;Zm00001d017425;Zm00001d018627;Zm00001d019225;Zm00001d0…	Up
MF	GO:0008514	organic_anion_transmembrane_transporter_activity	556	37	1e-05	Zm00001d002673;Zm00001d002888;Zm00001d003749;Zm00001d004335;Zm00001d007310;Zm00001d008733;Zm00001d009243;Zm00001d009447;Zm00001d010115;Zm00001d010655;Zm00001d014129;Zm00001d019078;Zm00001d019225;Zm00001d021638;Zm00001d023261;Zm00001d023593;Zm00001d024587;Zm00001d025437;Zm00001d029321;Zm00001d030130;Zm00001d031221;Zm00001d031222;Zm00001d034501;Zm00001d034678;Zm00001d035157;Zm00001d036123;Zm00001d0…	Up
MF	GO:0052640	salicylic_acid_glucosyltransferase_(glucoside-forming)_activity	28	7	1.7e-05	Zm00001d004366;Zm00001d019256;Zm00001d019258;Zm00001d021168;Zm00001d025036;Zm00001d025037;Zm00001d029620	Up
MF	GO:0004497	monooxygenase_activity	503	34	1.7e-05	Zm00001d003283;Zm00001d003349;Zm00001d003512;Zm00001d004467;Zm00001d006947;Zm00001d006948;Zm00001d007504;Zm00001d007918;Zm00001d010319;Zm00001d012322;Zm00001d013230;Zm00001d013759;Zm00001d014134;Zm00001d017077;Zm00001d020418;Zm00001d022075;Zm00001d023625;Zm00001d023768;Zm00001d025545;Zm00001d029181;Zm00001d029688;Zm00001d032035;Zm00001d032458;Zm00001d037089;Zm00001d037091;Zm00001d037849;Zm00001d0…	Up
MF	GO:0015238	drug_transmembrane_transporter_activity	340	26	2.1e-05	Zm00001d002119;Zm00001d004335;Zm00001d004442;Zm00001d005528;Zm00001d008733;Zm00001d009243;Zm00001d009447;Zm00001d014129;Zm00001d019078;Zm00001d021638;Zm00001d022122;Zm00001d023593;Zm00001d025031;Zm00001d028355;Zm00001d030130;Zm00001d031221;Zm00001d031222;Zm00001d034501;Zm00001d043762;Zm00001d045269;Zm00001d045948;Zm00001d048311;Zm00001d048329;Zm00001d052586;Zm00001d053143;Zm00001d053234	Up
MF	GO:0052639	salicylic_acid_glucosyltransferase_(ester-forming)_activity	13	5	2.8e-05	Zm00001d004366;Zm00001d021168;Zm00001d025036;Zm00001d025037;Zm00001d029620	Up
MF	GO:0033612	receptor_serine/threonine_kinase_binding	211	19	3e-05	Zm00001d009029;Zm00001d009801;Zm00001d016285;Zm00001d016730;Zm00001d016764;Zm00001d023480;Zm00001d038153;Zm00001d038195;Zm00001d038280;Zm00001d038471;Zm00001d038534;Zm00001d038791;Zm00001d041236;Zm00001d043512;Zm00001d045975;Zm00001d046485;Zm00001d047077;Zm00001d048962;Zm00001d050074	Up
MF	GO:0016165	linoleate_13S-lipoxygenase_activity	14	5	4.3e-05	Zm00001d013493;Zm00001d027893;Zm00001d033624;Zm00001d042540;Zm00001d053675	Up
MF	GO:0052641	benzoic_acid_glucosyltransferase_activity	14	5	4.3e-05	Zm00001d004366;Zm00001d021168;Zm00001d025036;Zm00001d025037;Zm00001d029620	Up
MF	GO:0008810	cellulase_activity	32	7	4.3e-05	Zm00001d009097;Zm00001d015067;Zm00001d015292;Zm00001d025764;Zm00001d035082;Zm00001d037338;Zm00001d044744	Up
MF	GO:0010294	abscisic_acid_glucosyltransferase_activity	34	7	6.5e-05	Zm00001d002707;Zm00001d004366;Zm00001d021168;Zm00001d025036;Zm00001d025037;Zm00001d029620;Zm00001d044106	Up
MF	GO:0015291	secondary_active_transmembrane_transporter_activity	655	39	7.2e-05	Zm00001d005594;Zm00001d006688;Zm00001d006697;Zm00001d007310;Zm00001d010115;Zm00001d014129;Zm00001d018627;Zm00001d019078;Zm00001d020702;Zm00001d021638;Zm00001d022122;Zm00001d023593;Zm00001d025437;Zm00001d026574;Zm00001d028355;Zm00001d029321;Zm00001d031221;Zm00001d031222;Zm00001d032409;Zm00001d032850;Zm00001d034501;Zm00001d034678;Zm00001d035157;Zm00001d040468;Zm00001d040505;Zm00001d042244;Zm00001d0…	Up
MF	GO:0015293	symporter_activity	287	22	8.6e-05	Zm00001d005594;Zm00001d006688;Zm00001d006697;Zm00001d007310;Zm00001d010115;Zm00001d014129;Zm00001d018627;Zm00001d020702;Zm00001d023593;Zm00001d028355;Zm00001d032409;Zm00001d032850;Zm00001d034678;Zm00001d035157;Zm00001d042244;Zm00001d042322;Zm00001d042809;Zm00001d043375;Zm00001d046919;Zm00001d048311;Zm00001d050456;Zm00001d053143	Up
MF	GO:0015112	nitrate_transmembrane_transporter_activity	91	11	0.00011	Zm00001d007310;Zm00001d011679;Zm00001d012259;Zm00001d019294;Zm00001d024587;Zm00001d028355;Zm00001d032744;Zm00001d038334;Zm00001d043375;Zm00001d046919;Zm00001d050456	Up
MF	GO:0010290	chlorophyll_catabolite_transmembrane_transporter_activity	17	5	0.00012	Zm00001d008733;Zm00001d009243;Zm00001d026041;Zm00001d045269;Zm00001d048329	Up
MF	GO:0015431	glutathione_S-conjugate-exporting_ATPase_activity	17	5	0.00012	Zm00001d008733;Zm00001d009243;Zm00001d026041;Zm00001d045269;Zm00001d048329	Up
MF	GO:0071997	glutathione_S-conjugate-transporting_ATPase_activity	17	5	0.00012	Zm00001d008733;Zm00001d009243;Zm00001d026041;Zm00001d045269;Zm00001d048329	Up
MF	GO:0008559	xenobiotic_transmembrane_transporting_ATPase_activity	50	8	0.00013	Zm00001d002119;Zm00001d004442;Zm00001d005528;Zm00001d009243;Zm00001d009447;Zm00001d025031;Zm00001d043762;Zm00001d045269	Up
MF	GO:0042910	xenobiotic_transmembrane_transporter_activity	50	8	0.00013	Zm00001d002119;Zm00001d004442;Zm00001d005528;Zm00001d009243;Zm00001d009447;Zm00001d025031;Zm00001d043762;Zm00001d045269	Up
MF	GO:0016160	amylase_activity	93	11	0.00013	Zm00001d005890;Zm00001d009029;Zm00001d016285;Zm00001d024505;Zm00001d038791;Zm00001d041236;Zm00001d043512;Zm00001d046485;Zm00001d047077;Zm00001d048962;Zm00001d050074	Up
MF	GO:0020037	heme_binding	584	35	0.00015	Zm00001d002899;Zm00001d003283;Zm00001d003349;Zm00001d006947;Zm00001d006948;Zm00001d007504;Zm00001d007918;Zm00001d009140;Zm00001d010218;Zm00001d010319;Zm00001d012322;Zm00001d013212;Zm00001d013759;Zm00001d014134;Zm00001d014608;Zm00001d017077;Zm00001d017425;Zm00001d020418;Zm00001d022075;Zm00001d023625;Zm00001d029688;Zm00001d032035;Zm00001d032458;Zm00001d037089;Zm00001d037091;Zm00001d037547;Zm00001d0…	Up
MF	GO:1990136	linoleate_9S-lipoxygenase_activity	10	4	0.00016	Zm00001d013493;Zm00001d033624;Zm00001d042540;Zm00001d053675	Up
MF	GO:0005215	transporter_activity	2520	108	0.00023	Zm00001d002119;Zm00001d002343;Zm00001d002673;Zm00001d002888;Zm00001d003115;Zm00001d003666;Zm00001d003749;Zm00001d004335;Zm00001d004442;Zm00001d004909;Zm00001d005528;Zm00001d005594;Zm00001d006688;Zm00001d006697;Zm00001d007251;Zm00001d007310;Zm00001d008733;Zm00001d009243;Zm00001d009447;Zm00001d010115;Zm00001d010655;Zm00001d011013;Zm00001d011679;Zm00001d011723;Zm00001d012259;Zm00001d013364;Zm00001d0…	Up
MF	GO:0016491	oxidoreductase_activity	2775	117	0.00024	Zm00001d002436;Zm00001d002803;Zm00001d002847;Zm00001d002899;Zm00001d003283;Zm00001d003349;Zm00001d003512;Zm00001d003524;Zm00001d004197;Zm00001d004467;Zm00001d004909;Zm00001d005594;Zm00001d006947;Zm00001d006948;Zm00001d007504;Zm00001d007918;Zm00001d008210;Zm00001d009140;Zm00001d010218;Zm00001d010319;Zm00001d011035;Zm00001d011097;Zm00001d011363;Zm00001d012322;Zm00001d012391;Zm00001d013212;Zm00001d0…	Up
MF	GO:0017046	peptide_hormone_binding	30	6	0.00026	Zm00001d009029;Zm00001d016285;Zm00001d038791;Zm00001d041236;Zm00001d043512;Zm00001d048962	Up
MF	GO:0071771	aldehyde_decarbonylase_activity	5	3	0.00027	Zm00001d015477;Zm00001d017251;Zm00001d051932	Up
MF	GO:0043621	protein_self-association	359	24	0.00034	Zm00001d004909;Zm00001d005923;Zm00001d006034;Zm00001d009029;Zm00001d014166;Zm00001d016285;Zm00001d016632;Zm00001d017613;Zm00001d023258;Zm00001d027533;Zm00001d031543;Zm00001d032922;Zm00001d038791;Zm00001d040805;Zm00001d041236;Zm00001d043512;Zm00001d045427;Zm00001d046485;Zm00001d046616;Zm00001d047077;Zm00001d047116;Zm00001d048962;Zm00001d052653;Zm00001d053695	Up
MF	GO:0016161	beta-amylase_activity	72	9	0.00035	Zm00001d009029;Zm00001d016285;Zm00001d038791;Zm00001d041236;Zm00001d043512;Zm00001d046485;Zm00001d047077;Zm00001d048962;Zm00001d050074	Up
MF	GO:0005506	iron_ion_binding	613	35	0.00036	Zm00001d003283;Zm00001d003349;Zm00001d006947;Zm00001d006948;Zm00001d007504;Zm00001d007918;Zm00001d010319;Zm00001d012322;Zm00001d013493;Zm00001d013759;Zm00001d014134;Zm00001d015477;Zm00001d017077;Zm00001d017251;Zm00001d020418;Zm00001d022075;Zm00001d023625;Zm00001d027893;Zm00001d029688;Zm00001d032035;Zm00001d032458;Zm00001d033624;Zm00001d035001;Zm00001d037089;Zm00001d037091;Zm00001d037849;Zm00001d0…	Up
MF	GO:0052883	tyrosine_ammonia-lyase_activity	6	3	0.00054	Zm00001d003016;Zm00001d017274;Zm00001d051161	Up
MF	GO:0005342	organic_acid_transmembrane_transporter_activity	400	25	0.00069	Zm00001d002673;Zm00001d002888;Zm00001d003749;Zm00001d004335;Zm00001d007310;Zm00001d009447;Zm00001d010115;Zm00001d010655;Zm00001d014129;Zm00001d019225;Zm00001d023593;Zm00001d024587;Zm00001d025437;Zm00001d029321;Zm00001d030130;Zm00001d034678;Zm00001d035157;Zm00001d036123;Zm00001d042135;Zm00001d042322;Zm00001d042809;Zm00001d045269;Zm00001d048311;Zm00001d052586;Zm00001d053143	Up
MF	GO:0046943	carboxylic_acid_transmembrane_transporter_activity	400	25	0.00069	Zm00001d002673;Zm00001d002888;Zm00001d003749;Zm00001d004335;Zm00001d007310;Zm00001d009447;Zm00001d010115;Zm00001d010655;Zm00001d014129;Zm00001d019225;Zm00001d023593;Zm00001d024587;Zm00001d025437;Zm00001d029321;Zm00001d030130;Zm00001d034678;Zm00001d035157;Zm00001d036123;Zm00001d042135;Zm00001d042322;Zm00001d042809;Zm00001d045269;Zm00001d048311;Zm00001d052586;Zm00001d053143	Up
MF	GO:0008395	steroid_hydroxylase_activity	49	7	0.0007	Zm00001d003349;Zm00001d006947;Zm00001d006948;Zm00001d010319;Zm00001d037089;Zm00001d037091;Zm00001d039650	Up
MF	GO:0022890	inorganic_cation_transmembrane_transporter_activity	962	48	0.00072	Zm00001d002343;Zm00001d003115;Zm00001d003666;Zm00001d004909;Zm00001d005594;Zm00001d006688;Zm00001d006697;Zm00001d007310;Zm00001d009447;Zm00001d010115;Zm00001d011013;Zm00001d011723;Zm00001d013364;Zm00001d014129;Zm00001d014166;Zm00001d016987;Zm00001d017425;Zm00001d018627;Zm00001d019227;Zm00001d020134;Zm00001d022131;Zm00001d023258;Zm00001d025416;Zm00001d026490;Zm00001d027860;Zm00001d028355;Zm00001d0…	Up
MF	GO:0080002	UDP-glucose:4-aminobenzoate_acylglucosyltransferase_activity	25	5	0.00086	Zm00001d004366;Zm00001d021168;Zm00001d025036;Zm00001d025037;Zm00001d029620	Up
MF	GO:0080045	quercetin_3'-O-glucosyltransferase_activity	26	5	0.00103	Zm00001d012785;Zm00001d038764;Zm00001d043544;Zm00001d043752;Zm00001d047504	Up
MF	GO:0046906	tetrapyrrole_binding	651	35	0.00105	Zm00001d002899;Zm00001d003283;Zm00001d003349;Zm00001d006947;Zm00001d006948;Zm00001d007504;Zm00001d007918;Zm00001d009140;Zm00001d010218;Zm00001d010319;Zm00001d012322;Zm00001d013212;Zm00001d013759;Zm00001d014134;Zm00001d014608;Zm00001d017077;Zm00001d017425;Zm00001d020418;Zm00001d022075;Zm00001d023625;Zm00001d029688;Zm00001d032035;Zm00001d032458;Zm00001d037089;Zm00001d037091;Zm00001d037547;Zm00001d0…	Up
MF	GO:0008324	cation_transmembrane_transporter_activity	1089	52	0.00117	Zm00001d002343;Zm00001d003115;Zm00001d003666;Zm00001d004909;Zm00001d005594;Zm00001d006688;Zm00001d006697;Zm00001d007310;Zm00001d009447;Zm00001d010115;Zm00001d011013;Zm00001d011723;Zm00001d013364;Zm00001d014129;Zm00001d014166;Zm00001d016987;Zm00001d017425;Zm00001d018627;Zm00001d019227;Zm00001d020134;Zm00001d022131;Zm00001d023258;Zm00001d023593;Zm00001d025416;Zm00001d026490;Zm00001d027860;Zm00001d0…	Up
MF	GO:0070290	N-acylphosphatidylethanolamine-specific_phospholipase_D_activity	16	4	0.00119	Zm00001d006257;Zm00001d008727;Zm00001d029397;Zm00001d039670	Up
MF	GO:0016705	oxidoreductase_activity,_acting_on_paired_donors,_with_incorporation_or_reductio...	672	35	0.0018	Zm00001d003283;Zm00001d003349;Zm00001d003512;Zm00001d004467;Zm00001d006947;Zm00001d006948;Zm00001d007504;Zm00001d007918;Zm00001d010319;Zm00001d012322;Zm00001d013230;Zm00001d013759;Zm00001d014134;Zm00001d017077;Zm00001d020418;Zm00001d022075;Zm00001d023625;Zm00001d023768;Zm00001d025545;Zm00001d029181;Zm00001d029688;Zm00001d029744;Zm00001d032035;Zm00001d032458;Zm00001d037089;Zm00001d037091;Zm00001d0…	Up
MF	GO:0004867	serine-type_endopeptidase_inhibitor_activity	43	6	0.0019	Zm00001d002960;Zm00001d008548;Zm00001d021901;Zm00001d024996;Zm00001d040028;Zm00001d048656	Up
MF	GO:0004866	endopeptidase_inhibitor_activity	91	9	0.00192	Zm00001d002960;Zm00001d008548;Zm00001d021901;Zm00001d024996;Zm00001d029631;Zm00001d038558;Zm00001d040028;Zm00001d048656;Zm00001d049911	Up
MF	GO:0004033	aldo-keto_reductase_(NADP)_activity	74	8	0.00192	Zm00001d002847;Zm00001d003524;Zm00001d011363;Zm00001d013937;Zm00001d017381;Zm00001d017425;Zm00001d042868;Zm00001d047150	Up
MF	GO:0042626	ATPase_activity,_coupled_to_transmembrane_movement_of_substances	433	25	0.00206	Zm00001d002119;Zm00001d004335;Zm00001d004442;Zm00001d004909;Zm00001d005528;Zm00001d008733;Zm00001d009243;Zm00001d009447;Zm00001d011013;Zm00001d014166;Zm00001d020134;Zm00001d022131;Zm00001d023258;Zm00001d025031;Zm00001d026041;Zm00001d026490;Zm00001d027860;Zm00001d031543;Zm00001d035775;Zm00001d043762;Zm00001d044442;Zm00001d045269;Zm00001d046277;Zm00001d048329;Zm00001d053783	Up
MF	GO:0052663	antheraxanthin_epoxidase_activity	9	3	0.00211	Zm00001d003512;Zm00001d025545;Zm00001d029181	Up
MF	GO:0043492	ATPase_activity,_coupled_to_movement_of_substances	435	25	0.00219	Zm00001d002119;Zm00001d004335;Zm00001d004442;Zm00001d004909;Zm00001d005528;Zm00001d008733;Zm00001d009243;Zm00001d009447;Zm00001d011013;Zm00001d014166;Zm00001d020134;Zm00001d022131;Zm00001d023258;Zm00001d025031;Zm00001d026041;Zm00001d026490;Zm00001d027860;Zm00001d031543;Zm00001d035775;Zm00001d043762;Zm00001d044442;Zm00001d045269;Zm00001d046277;Zm00001d048329;Zm00001d053783	Up
MF	GO:0046873	metal_ion_transmembrane_transporter_activity	556	30	0.0022	Zm00001d002343;Zm00001d003115;Zm00001d003666;Zm00001d004909;Zm00001d009447;Zm00001d011013;Zm00001d011723;Zm00001d014166;Zm00001d016987;Zm00001d019227;Zm00001d020134;Zm00001d022131;Zm00001d023258;Zm00001d025416;Zm00001d027860;Zm00001d031543;Zm00001d034678;Zm00001d035447;Zm00001d036784;Zm00001d040468;Zm00001d040505;Zm00001d042244;Zm00001d042322;Zm00001d044442;Zm00001d044533;Zm00001d046277;Zm00001d0…	Up
MF	GO:0005402	carbohydrate:cation_symporter_activity	130	11	0.00226	Zm00001d005594;Zm00001d006688;Zm00001d006697;Zm00001d010115;Zm00001d014129;Zm00001d018627;Zm00001d032409;Zm00001d032850;Zm00001d034678;Zm00001d042322;Zm00001d048311	Up
MF	GO:0045548	phenylalanine_ammonia-lyase_activity	19	4	0.00236	Zm00001d003015;Zm00001d003016;Zm00001d017274;Zm00001d051161	Up
MF	GO:0015294	solute:cation_symporter_activity	234	16	0.00248	Zm00001d005594;Zm00001d006688;Zm00001d006697;Zm00001d007310;Zm00001d010115;Zm00001d014129;Zm00001d018627;Zm00001d028355;Zm00001d032409;Zm00001d032850;Zm00001d034678;Zm00001d042244;Zm00001d042322;Zm00001d043375;Zm00001d046919;Zm00001d048311	Up
MF	GO:0048037	cofactor_binding	2016	84	0.00263	Zm00001d002592;Zm00001d002847;Zm00001d002899;Zm00001d003283;Zm00001d003349;Zm00001d003446;Zm00001d003512;Zm00001d003524;Zm00001d004467;Zm00001d006947;Zm00001d006948;Zm00001d007504;Zm00001d007918;Zm00001d009140;Zm00001d010218;Zm00001d010319;Zm00001d011035;Zm00001d011097;Zm00001d012322;Zm00001d012391;Zm00001d013212;Zm00001d013759;Zm00001d014134;Zm00001d014608;Zm00001d017077;Zm00001d017381;Zm00001d0…	Up
MF	GO:0009540	zeaxanthin_epoxidase_[overall]_activity	10	3	0.00294	Zm00001d003512;Zm00001d025545;Zm00001d029181	Up
MF	GO:0050004	isoflavone_7-O-glucosyltransferase_activity	10	3	0.00294	Zm00001d012785;Zm00001d038764;Zm00001d043752	Up
MF	GO:0052662	zeaxanthin_epoxidase_activity	10	3	0.00294	Zm00001d003512;Zm00001d025545;Zm00001d029181	Up
MF	GO:0080043	quercetin_3-O-glucosyltransferase_activity	116	10	0.00307	Zm00001d005620;Zm00001d012785;Zm00001d019256;Zm00001d019258;Zm00001d038764;Zm00001d043166;Zm00001d043544;Zm00001d043752;Zm00001d044106;Zm00001d047504	Up
MF	GO:0035251	UDP-glucosyltransferase_activity	447	25	0.00312	Zm00001d002063;Zm00001d002256;Zm00001d002707;Zm00001d004366;Zm00001d005620;Zm00001d009484;Zm00001d012785;Zm00001d019256;Zm00001d019258;Zm00001d021168;Zm00001d021732;Zm00001d025036;Zm00001d025037;Zm00001d029620;Zm00001d032118;Zm00001d037207;Zm00001d038764;Zm00001d043166;Zm00001d043544;Zm00001d043752;Zm00001d044106;Zm00001d047504;Zm00001d049948;Zm00001d050069;Zm00001d050293	Up
MF	GO:0015295	solute:proton_symporter_activity	176	13	0.00316	Zm00001d005594;Zm00001d006688;Zm00001d006697;Zm00001d007310;Zm00001d010115;Zm00001d014129;Zm00001d018627;Zm00001d028355;Zm00001d032409;Zm00001d032850;Zm00001d043375;Zm00001d046919;Zm00001d048311	Up
MF	GO:0004674	protein_serine/threonine_kinase_activity	1862	78	0.00324	Zm00001d001781;Zm00001d002283;Zm00001d003228;Zm00001d003399;Zm00001d005735;Zm00001d006420;Zm00001d007789;Zm00001d008581;Zm00001d008863;Zm00001d008891;Zm00001d009029;Zm00001d009473;Zm00001d009741;Zm00001d009801;Zm00001d011288;Zm00001d012600;Zm00001d012625;Zm00001d012882;Zm00001d015884;Zm00001d016285;Zm00001d017613;Zm00001d018955;Zm00001d019555;Zm00001d020403;Zm00001d021683;Zm00001d021688;Zm00001d0…	Up
MF	GO:0015399	primary_active_transmembrane_transporter_activity	547	29	0.00332	Zm00001d002119;Zm00001d004335;Zm00001d004442;Zm00001d004909;Zm00001d005528;Zm00001d008733;Zm00001d009243;Zm00001d009447;Zm00001d011013;Zm00001d014166;Zm00001d020134;Zm00001d022131;Zm00001d023258;Zm00001d023593;Zm00001d025031;Zm00001d026041;Zm00001d026490;Zm00001d027860;Zm00001d031543;Zm00001d035775;Zm00001d043762;Zm00001d044442;Zm00001d045269;Zm00001d046200;Zm00001d046277;Zm00001d046591;Zm00001d0…	Up
MF	GO:0043295	glutathione_binding	48	6	0.00336	Zm00001d011035;Zm00001d020780;Zm00001d024839;Zm00001d038192;Zm00001d042096;Zm00001d043795	Up
MF	GO:0030414	peptidase_inhibitor_activity	101	9	0.00391	Zm00001d002960;Zm00001d008548;Zm00001d021901;Zm00001d024996;Zm00001d029631;Zm00001d038558;Zm00001d040028;Zm00001d048656;Zm00001d049911	Up
MF	GO:0005471	ATP:ADP_antiporter_activity	35	5	0.00407	Zm00001d019078;Zm00001d021638;Zm00001d031221;Zm00001d031222;Zm00001d034501	Up
MF	GO:0008106	alcohol_dehydrogenase_(NADP+)_activity	50	6	0.00413	Zm00001d002847;Zm00001d003524;Zm00001d013937;Zm00001d017381;Zm00001d042868;Zm00001d047150	Up
MF	GO:0004630	phospholipase_D_activity	22	4	0.00414	Zm00001d006257;Zm00001d008727;Zm00001d029397;Zm00001d039670	Up
MF	GO:0016841	ammonia-lyase_activity	22	4	0.00414	Zm00001d003015;Zm00001d003016;Zm00001d017274;Zm00001d051161	Up
MF	GO:0061135	endopeptidase_regulator_activity	103	9	0.00445	Zm00001d002960;Zm00001d008548;Zm00001d021901;Zm00001d024996;Zm00001d029631;Zm00001d038558;Zm00001d040028;Zm00001d048656;Zm00001d049911	Up
MF	GO:0015662	ATPase_activity,_coupled_to_transmembrane_movement_of_ions,_phosphorylative_mech...	142	11	0.00446	Zm00001d004909;Zm00001d009447;Zm00001d011013;Zm00001d014166;Zm00001d022131;Zm00001d023258;Zm00001d026490;Zm00001d027860;Zm00001d031543;Zm00001d035775;Zm00001d053783	Up
MF	GO:1900750	oligopeptide_binding	51	6	0.00456	Zm00001d011035;Zm00001d020780;Zm00001d024839;Zm00001d038192;Zm00001d042096;Zm00001d043795	Up
MF	GO:0016711	flavonoid_3'-monooxygenase_activity	23	4	0.0049	Zm00001d007918;Zm00001d017077;Zm00001d032035;Zm00001d043174	Up
MF	GO:0004834	tryptophan_synthase_activity	12	3	0.00515	Zm00001d034453;Zm00001d034461;Zm00001d046676	Up
MF	GO:0008194	UDP-glycosyltransferase_activity	693	34	0.00524	Zm00001d002063;Zm00001d002256;Zm00001d002707;Zm00001d004366;Zm00001d005620;Zm00001d009484;Zm00001d012785;Zm00001d017202;Zm00001d019256;Zm00001d019258;Zm00001d020583;Zm00001d021168;Zm00001d021732;Zm00001d022349;Zm00001d025036;Zm00001d025037;Zm00001d026574;Zm00001d029620;Zm00001d031187;Zm00001d032118;Zm00001d037207;Zm00001d038764;Zm00001d043166;Zm00001d043544;Zm00001d043587;Zm00001d043752;Zm00001d0…	Up
MF	GO:0042937	tripeptide_transmembrane_transporter_activity	70	7	0.00561	Zm00001d007310;Zm00001d012259;Zm00001d019294;Zm00001d024587;Zm00001d028355;Zm00001d032744;Zm00001d038334	Up
MF	GO:0046527	glucosyltransferase_activity	518	27	0.00562	Zm00001d002063;Zm00001d002256;Zm00001d002410;Zm00001d002707;Zm00001d004366;Zm00001d005620;Zm00001d009484;Zm00001d012785;Zm00001d019256;Zm00001d019258;Zm00001d021168;Zm00001d021732;Zm00001d025036;Zm00001d025037;Zm00001d029620;Zm00001d032118;Zm00001d037207;Zm00001d038764;Zm00001d043166;Zm00001d043544;Zm00001d043716;Zm00001d043752;Zm00001d044106;Zm00001d047504;Zm00001d049948;Zm00001d050069;Zm00001d0…	Up
MF	GO:0008061	chitin_binding	38	5	0.00583	Zm00001d015884;Zm00001d017152;Zm00001d017613;Zm00001d036370;Zm00001d053695	Up
MF	GO:0015405	P-P-bond-hydrolysis-driven_transmembrane_transporter_activity	522	27	0.00621	Zm00001d002119;Zm00001d004335;Zm00001d004442;Zm00001d004909;Zm00001d005528;Zm00001d008733;Zm00001d009243;Zm00001d009447;Zm00001d011013;Zm00001d014166;Zm00001d020134;Zm00001d022131;Zm00001d023258;Zm00001d025031;Zm00001d026041;Zm00001d026490;Zm00001d027860;Zm00001d031543;Zm00001d035775;Zm00001d043762;Zm00001d044442;Zm00001d045269;Zm00001d046200;Zm00001d046277;Zm00001d046591;Zm00001d048329;Zm00001d0…	Up
MF	GO:0010328	auxin_influx_transmembrane_transporter_activity	55	6	0.00662	Zm00001d002119;Zm00001d004442;Zm00001d005528;Zm00001d009447;Zm00001d042809;Zm00001d043762	Up
MF	GO:0015171	amino_acid_transmembrane_transporter_activity	193	13	0.00683	Zm00001d002673;Zm00001d002888;Zm00001d010655;Zm00001d019225;Zm00001d023593;Zm00001d025437;Zm00001d029321;Zm00001d035157;Zm00001d036123;Zm00001d042135;Zm00001d042809;Zm00001d052586;Zm00001d053143	Up
MF	GO:0003844	1,4-alpha-glucan_branching_enzyme_activity	14	3	0.00814	Zm00001d053329;Zm00001d053331;Zm00001d053600	Up
MF	GO:0004351	glutamate_decarboxylase_activity	5	2	0.00884	Zm00001d033805;Zm00001d047981	Up
MF	GO:0036374	glutathione_hydrolase_activity	5	2	0.00884	Zm00001d003446;Zm00001d008628	Up
MF	GO:0004089	carbonate_dehydratase_activity	42	5	0.00894	Zm00001d004909;Zm00001d011454;Zm00001d023258;Zm00001d031543;Zm00001d044095	Up
MF	GO:0031559	oxidosqualene_cyclase_activity	42	5	0.00894	Zm00001d008674;Zm00001d013798;Zm00001d020134;Zm00001d044442;Zm00001d046277	Up
MF	GO:0003824	catalytic_activity	16607	542	0.00925	Zm00001d001781;Zm00001d001802;Zm00001d001900;Zm00001d002025;Zm00001d002063;Zm00001d002119;Zm00001d002256;Zm00001d002283;Zm00001d002316;Zm00001d002410;Zm00001d002436;Zm00001d002441;Zm00001d002534;Zm00001d002592;Zm00001d002707;Zm00001d002802;Zm00001d002803;Zm00001d002847;Zm00001d002899;Zm00001d003015;Zm00001d003016;Zm00001d003228;Zm00001d003247;Zm00001d003283;Zm00001d003349;Zm00001d003399;Zm00001d0…	Up
MF	GO:0035673	oligopeptide_transmembrane_transporter_activity	77	7	0.00937	Zm00001d007310;Zm00001d012259;Zm00001d019294;Zm00001d024587;Zm00001d028355;Zm00001d032744;Zm00001d038334	Up
MF	GO:0005546	phosphatidylinositol-4,5-bisphosphate_binding	43	5	0.00987	Zm00001d006257;Zm00001d008727;Zm00001d029397;Zm00001d039670;Zm00001d047447	Up
MF	GO:0016298	lipase_activity	296	17	0.01042	Zm00001d001900;Zm00001d004197;Zm00001d006257;Zm00001d008727;Zm00001d010463;Zm00001d011477;Zm00001d014918;Zm00001d016632;Zm00001d029397;Zm00001d031971;Zm00001d032922;Zm00001d033522;Zm00001d036541;Zm00001d037024;Zm00001d039670;Zm00001d045264;Zm00001d047447	Up
MF	GO:0019825	oxygen_binding	98	8	0.0106	Zm00001d007504;Zm00001d017077;Zm00001d020418;Zm00001d022075;Zm00001d029688;Zm00001d038718;Zm00001d039650;Zm00001d045563	Up
MF	GO:1901618	organic_hydroxy_compound_transmembrane_transporter_activity	118	9	0.01061	Zm00001d006688;Zm00001d006697;Zm00001d007310;Zm00001d009447;Zm00001d014129;Zm00001d024587;Zm00001d030130;Zm00001d045269;Zm00001d048311	Up
MF	GO:0016830	carbon-carbon_lyase_activity	322	18	0.0111	Zm00001d003247;Zm00001d004467;Zm00001d008210;Zm00001d015477;Zm00001d017251;Zm00001d021321;Zm00001d022579;Zm00001d033805;Zm00001d034453;Zm00001d034461;Zm00001d040129;Zm00001d043544;Zm00001d043601;Zm00001d047217;Zm00001d047670;Zm00001d047981;Zm00001d051932;Zm00001d052654	Up
MF	GO:0005351	carbohydrate:proton_symporter_activity	120	9	0.01176	Zm00001d005594;Zm00001d006688;Zm00001d006697;Zm00001d010115;Zm00001d014129;Zm00001d018627;Zm00001d032409;Zm00001d032850;Zm00001d048311	Up
MF	GO:0070001	aspartic-type_peptidase_activity	164	11	0.01262	Zm00001d005859;Zm00001d008750;Zm00001d012633;Zm00001d015428;Zm00001d021677;Zm00001d027965;Zm00001d031180;Zm00001d037155;Zm00001d038151;Zm00001d043617;Zm00001d050178	Up
MF	GO:0004364	glutathione_transferase_activity	82	7	0.013	Zm00001d011035;Zm00001d020780;Zm00001d024839;Zm00001d027539;Zm00001d038192;Zm00001d042096;Zm00001d043795	Up
MF	GO:0022821	potassium_ion_antiporter_activity	46	5	0.01304	Zm00001d040468;Zm00001d040505;Zm00001d044533;Zm00001d052434;Zm00001d052435	Up
MF	GO:0070696	transmembrane_receptor_protein_serine/threonine_kinase_binding	64	6	0.0136	Zm00001d016730;Zm00001d016764;Zm00001d023480;Zm00001d038280;Zm00001d038471;Zm00001d045975	Up
MF	GO:0016758	transferase_activity,_transferring_hexosyl_groups	959	42	0.01384	Zm00001d002063;Zm00001d002256;Zm00001d002410;Zm00001d002707;Zm00001d004366;Zm00001d005620;Zm00001d009484;Zm00001d012785;Zm00001d017202;Zm00001d019163;Zm00001d019256;Zm00001d019258;Zm00001d020583;Zm00001d020692;Zm00001d021168;Zm00001d021732;Zm00001d022349;Zm00001d025036;Zm00001d025037;Zm00001d026574;Zm00001d029620;Zm00001d031187;Zm00001d032118;Zm00001d037172;Zm00001d037207;Zm00001d038764;Zm00001d0…	Up
MF	GO:0015297	antiporter_activity	307	17	0.0145	Zm00001d014129;Zm00001d019078;Zm00001d021638;Zm00001d022122;Zm00001d025437;Zm00001d029321;Zm00001d031221;Zm00001d031222;Zm00001d034501;Zm00001d040468;Zm00001d040505;Zm00001d044533;Zm00001d044652;Zm00001d045948;Zm00001d052434;Zm00001d052435;Zm00001d053234	Up
MF	GO:0015334	high-affinity_oligopeptide_transmembrane_transporter_activity	65	6	0.01461	Zm00001d012259;Zm00001d019294;Zm00001d024587;Zm00001d028355;Zm00001d032744;Zm00001d038334	Up
MF	GO:1901505	carbohydrate_derivative_transmembrane_transporter_activity	213	13	0.01478	Zm00001d007310;Zm00001d011013;Zm00001d017205;Zm00001d019078;Zm00001d021638;Zm00001d031221;Zm00001d031222;Zm00001d034501;Zm00001d043375;Zm00001d044652;Zm00001d048311;Zm00001d048499;Zm00001d051081	Up
MF	GO:0015103	inorganic_anion_transmembrane_transporter_activity	261	15	0.0154	Zm00001d007310;Zm00001d010115;Zm00001d011679;Zm00001d012259;Zm00001d019294;Zm00001d020702;Zm00001d024587;Zm00001d028355;Zm00001d032744;Zm00001d032850;Zm00001d038334;Zm00001d043375;Zm00001d046919;Zm00001d050456;Zm00001d051945	Up
MF	GO:0061134	peptidase_regulator_activity	147	10	0.01548	Zm00001d002960;Zm00001d008548;Zm00001d021901;Zm00001d024996;Zm00001d029631;Zm00001d038558;Zm00001d040028;Zm00001d048656;Zm00001d049911;Zm00001d050303	Up
MF	GO:0008506	sucrose:proton_symporter_activity	32	4	0.016	Zm00001d005594;Zm00001d018627;Zm00001d032409;Zm00001d048311	Up
MF	GO:0009669	sucrose:cation_symporter_activity	32	4	0.016	Zm00001d005594;Zm00001d018627;Zm00001d032409;Zm00001d048311	Up
MF	GO:0016831	carboxy-lyase_activity	170	11	0.01613	Zm00001d004467;Zm00001d008210;Zm00001d021321;Zm00001d022579;Zm00001d033805;Zm00001d040129;Zm00001d043601;Zm00001d047217;Zm00001d047670;Zm00001d047981;Zm00001d052654	Up
MF	GO:0004672	protein_kinase_activity	2234	86	0.01716	Zm00001d001781;Zm00001d002283;Zm00001d002802;Zm00001d003228;Zm00001d003399;Zm00001d004390;Zm00001d005735;Zm00001d006420;Zm00001d007789;Zm00001d008581;Zm00001d008863;Zm00001d008891;Zm00001d009029;Zm00001d009473;Zm00001d009741;Zm00001d009801;Zm00001d011288;Zm00001d012600;Zm00001d012625;Zm00001d012882;Zm00001d015884;Zm00001d016285;Zm00001d017613;Zm00001d018955;Zm00001d019555;Zm00001d020403;Zm00001d0…	Up
MF	GO:0015148	D-xylose_transmembrane_transporter_activity	7	2	0.01783	Zm00001d006688;Zm00001d006697	Up
MF	GO:0015432	bile_acid-exporting_ATPase_activity	7	2	0.01783	Zm00001d009447;Zm00001d045269	Up
MF	GO:0015575	mannitol_transmembrane_transporter_activity	7	2	0.01783	Zm00001d006688;Zm00001d006697	Up
MF	GO:0015576	sorbitol_transmembrane_transporter_activity	7	2	0.01783	Zm00001d006688;Zm00001d006697	Up
MF	GO:0015591	D-ribose_transmembrane_transporter_activity	7	2	0.01783	Zm00001d006688;Zm00001d006697	Up
MF	GO:0033283	organic_acid-transporting_ATPase_activity	7	2	0.01783	Zm00001d009447;Zm00001d045269	Up
MF	GO:0033284	carboxylic_acid-transporting_ATPase_activity	7	2	0.01783	Zm00001d009447;Zm00001d045269	Up
MF	GO:0033285	monocarboxylic_acid-transporting_ATPase_activity	7	2	0.01783	Zm00001d009447;Zm00001d045269	Up
MF	GO:0034040	lipid-transporting_ATPase_activity	7	2	0.01783	Zm00001d009447;Zm00001d045269	Up
MF	GO:0016829	lyase_activity	949	41	0.0182	Zm00001d002256;Zm00001d002592;Zm00001d003015;Zm00001d003016;Zm00001d003247;Zm00001d003830;Zm00001d004467;Zm00001d004909;Zm00001d008210;Zm00001d009473;Zm00001d011454;Zm00001d015477;Zm00001d017251;Zm00001d017274;Zm00001d020737;Zm00001d020740;Zm00001d021321;Zm00001d022579;Zm00001d023258;Zm00001d031543;Zm00001d032118;Zm00001d033805;Zm00001d034453;Zm00001d034461;Zm00001d039364;Zm00001d040129;Zm00001d0…	Up
MF	GO:0015179	L-amino_acid_transmembrane_transporter_activity	109	8	0.01915	Zm00001d002888;Zm00001d010655;Zm00001d023593;Zm00001d025437;Zm00001d029321;Zm00001d035157;Zm00001d052586;Zm00001d053143	Up
MF	GO:0043682	copper-transporting_ATPase_activity	19	3	0.01934	Zm00001d022131;Zm00001d027860;Zm00001d053783	Up
MF	GO:0015077	monovalent_inorganic_cation_transmembrane_transporter_activity	629	29	0.02025	Zm00001d003115;Zm00001d005594;Zm00001d006688;Zm00001d006697;Zm00001d007310;Zm00001d009447;Zm00001d010115;Zm00001d011723;Zm00001d014129;Zm00001d016987;Zm00001d017425;Zm00001d018627;Zm00001d026490;Zm00001d028355;Zm00001d032409;Zm00001d032850;Zm00001d034678;Zm00001d036784;Zm00001d040468;Zm00001d040505;Zm00001d042244;Zm00001d042322;Zm00001d043375;Zm00001d044533;Zm00001d046919;Zm00001d048311;Zm00001d0…	Up
MF	GO:0016679	oxidoreductase_activity,_acting_on_diphenols_and_related_substances_as_donors	70	6	0.02042	Zm00001d002436;Zm00001d002803;Zm00001d026109;Zm00001d040035;Zm00001d046330;Zm00001d053432	Up
MF	GO:0038023	signaling_receptor_activity	738	33	0.02075	Zm00001d002283;Zm00001d003228;Zm00001d004390;Zm00001d005735;Zm00001d006420;Zm00001d009801;Zm00001d011288;Zm00001d012600;Zm00001d012882;Zm00001d015884;Zm00001d017613;Zm00001d018955;Zm00001d021683;Zm00001d022044;Zm00001d024134;Zm00001d025735;Zm00001d026126;Zm00001d032869;Zm00001d034672;Zm00001d035846;Zm00001d038135;Zm00001d038153;Zm00001d038195;Zm00001d038534;Zm00001d039188;Zm00001d041236;Zm00001d0…	Up
MF	GO:0005509	calcium_ion_binding	578	27	0.02112	Zm00001d005766;Zm00001d005890;Zm00001d006257;Zm00001d007015;Zm00001d008727;Zm00001d011013;Zm00001d013004;Zm00001d015665;Zm00001d018955;Zm00001d022439;Zm00001d023560;Zm00001d029397;Zm00001d031351;Zm00001d034453;Zm00001d034461;Zm00001d034562;Zm00001d036008;Zm00001d037477;Zm00001d039670;Zm00001d039944;Zm00001d040679;Zm00001d040805;Zm00001d042056;Zm00001d045190;Zm00001d047447;Zm00001d052415;Zm00001d0…	Up
MF	GO:0090482	vitamin_transmembrane_transporter_activity	52	5	0.0213	Zm00001d010115;Zm00001d014129;Zm00001d034678;Zm00001d042322;Zm00001d048311	Up
MF	GO:0005354	galactose_transmembrane_transporter_activity	20	3	0.02224	Zm00001d005594;Zm00001d006688;Zm00001d006697	Up
MF	GO:0016211	ammonia_ligase_activity	20	3	0.02224	Zm00001d028750;Zm00001d033747;Zm00001d048050	Up
MF	GO:0030597	RNA_glycosylase_activity	8	2	0.02329	Zm00001d005454;Zm00001d034382	Up
MF	GO:0030598	rRNA_N-glycosylase_activity	8	2	0.02329	Zm00001d005454;Zm00001d034382	Up
MF	GO:0047251	thiohydroximate_beta-D-glucosyltransferase_activity	8	2	0.02329	Zm00001d021168;Zm00001d025037	Up
MF	GO:0004499	N,N-dimethylaniline_monooxygenase_activity	36	4	0.02382	Zm00001d004467;Zm00001d047670;Zm00001d048260;Zm00001d050326	Up
MF	GO:0016682	oxidoreductase_activity,_acting_on_diphenols_and_related_substances_as_donors,_o...	36	4	0.02382	Zm00001d002436;Zm00001d026109;Zm00001d040035;Zm00001d046330	Up
MF	GO:0015144	carbohydrate_transmembrane_transporter_activity	252	14	0.02433	Zm00001d005594;Zm00001d006688;Zm00001d006697;Zm00001d010115;Zm00001d014129;Zm00001d015912;Zm00001d018627;Zm00001d026574;Zm00001d030130;Zm00001d032409;Zm00001d032850;Zm00001d034678;Zm00001d042322;Zm00001d048311	Up
MF	GO:0000295	adenine_nucleotide_transmembrane_transporter_activity	73	6	0.02457	Zm00001d019078;Zm00001d021638;Zm00001d031221;Zm00001d031222;Zm00001d034501;Zm00001d048499	Up
MF	GO:0034768	(E)-beta-ocimene_synthase_activity	21	3	0.02537	Zm00001d032118;Zm00001d050069;Zm00001d050293	Up
MF	GO:0044212	transcription_regulatory_region_DNA_binding	1599	63	0.02538	Zm00001d002011;Zm00001d002025;Zm00001d003162;Zm00001d007840;Zm00001d009619;Zm00001d010399;Zm00001d011527;Zm00001d011847;Zm00001d012516;Zm00001d015515;Zm00001d016456;Zm00001d016632;Zm00001d016674;Zm00001d017284;Zm00001d017898;Zm00001d018731;Zm00001d020137;Zm00001d021236;Zm00001d021415;Zm00001d023616;Zm00001d024768;Zm00001d024809;Zm00001d025457;Zm00001d025684;Zm00001d026005;Zm00001d026088;Zm00001d0…	Up
MF	GO:0001067	regulatory_region_nucleic_acid_binding	1605	63	0.02713	Zm00001d002011;Zm00001d002025;Zm00001d003162;Zm00001d007840;Zm00001d009619;Zm00001d010399;Zm00001d011527;Zm00001d011847;Zm00001d012516;Zm00001d015515;Zm00001d016456;Zm00001d016632;Zm00001d016674;Zm00001d017284;Zm00001d017898;Zm00001d018731;Zm00001d020137;Zm00001d021236;Zm00001d021415;Zm00001d023616;Zm00001d024768;Zm00001d024809;Zm00001d025457;Zm00001d025684;Zm00001d026005;Zm00001d026088;Zm00001d0…	Up
MF	GO:1901681	sulfur_compound_binding	161	10	0.02717	Zm00001d011035;Zm00001d020780;Zm00001d022579;Zm00001d024839;Zm00001d038192;Zm00001d042096;Zm00001d043795;Zm00001d046434;Zm00001d047224;Zm00001d050992	Up
MF	GO:0004620	phospholipase_activity	185	11	0.02803	Zm00001d001900;Zm00001d004197;Zm00001d006257;Zm00001d008727;Zm00001d010463;Zm00001d011477;Zm00001d029397;Zm00001d031971;Zm00001d036541;Zm00001d039670;Zm00001d047447	Up
MF	GO:0015175	neutral_amino_acid_transmembrane_transporter_activity	56	5	0.02836	Zm00001d002673;Zm00001d019225;Zm00001d023593;Zm00001d035157;Zm00001d053143	Up
MF	GO:0016880	acid-ammonia_(or_amide)_ligase_activity	22	3	0.02872	Zm00001d028750;Zm00001d033747;Zm00001d048050	Up
MF	GO:0042277	peptide_binding	333	17	0.02908	Zm00001d008863;Zm00001d009029;Zm00001d011035;Zm00001d015428;Zm00001d016285;Zm00001d020225;Zm00001d020780;Zm00001d024839;Zm00001d038153;Zm00001d038192;Zm00001d038791;Zm00001d041236;Zm00001d042096;Zm00001d043512;Zm00001d043795;Zm00001d048962;Zm00001d050074	Up
MF	GO:0004190	aspartic-type_endopeptidase_activity	163	10	0.02925	Zm00001d005859;Zm00001d008750;Zm00001d012633;Zm00001d015428;Zm00001d021677;Zm00001d027965;Zm00001d031180;Zm00001d037155;Zm00001d038151;Zm00001d050178	Up
MF	GO:0016166	phytoene_dehydrogenase_activity	9	2	0.02935	Zm00001d027893;Zm00001d053675	Up
MF	GO:0033984	indole-3-glycerol-phosphate_lyase_activity	9	2	0.02935	Zm00001d034453;Zm00001d034461	Up
MF	GO:0005516	calmodulin_binding	623	28	0.02957	Zm00001d002119;Zm00001d002283;Zm00001d004909;Zm00001d007789;Zm00001d011228;Zm00001d011403;Zm00001d014166;Zm00001d015515;Zm00001d016052;Zm00001d018955;Zm00001d023258;Zm00001d023560;Zm00001d031230;Zm00001d031543;Zm00001d032981;Zm00001d033805;Zm00001d034562;Zm00001d035588;Zm00001d035775;Zm00001d036008;Zm00001d040679;Zm00001d044171;Zm00001d044253;Zm00001d045101;Zm00001d045950;Zm00001d046697;Zm00001d0…	Up
MF	GO:0008081	phosphoric_diester_hydrolase_activity	97	7	0.0298	Zm00001d006257;Zm00001d008727;Zm00001d015609;Zm00001d029397;Zm00001d039670;Zm00001d047275;Zm00001d047447	Up
MF	GO:0005388	calcium-transporting_ATPase_activity	57	5	0.03033	Zm00001d004909;Zm00001d011013;Zm00001d014166;Zm00001d023258;Zm00001d031543	Up
MF	GO:1902936	phosphatidylinositol_bisphosphate_binding	57	5	0.03033	Zm00001d006257;Zm00001d008727;Zm00001d029397;Zm00001d039670;Zm00001d047447	Up
MF	GO:0008028	monocarboxylic_acid_transmembrane_transporter_activity	119	8	0.03043	Zm00001d004335;Zm00001d007310;Zm00001d009447;Zm00001d014129;Zm00001d024587;Zm00001d030130;Zm00001d045269;Zm00001d048311	Up
MF	GO:0015145	monosaccharide_transmembrane_transporter_activity	119	8	0.03043	Zm00001d005594;Zm00001d006688;Zm00001d006697;Zm00001d010115;Zm00001d018627;Zm00001d032409;Zm00001d034678;Zm00001d042322	Up
MF	GO:0004474	malate_synthase_activity	1	1	0.03069	Zm00001d003247	Up
MF	GO:0005165	neurotrophin_receptor_binding	1	1	0.03069	Zm00001d047447	Up
MF	GO:0005167	neurotrophin_TRK_receptor_binding	1	1	0.03069	Zm00001d047447	Up
MF	GO:0005168	neurotrophin_TRKA_receptor_binding	1	1	0.03069	Zm00001d047447	Up
MF	GO:0015066	alpha-amylase_inhibitor_activity	1	1	0.03069	Zm00001d002960	Up
MF	GO:0015333	peptide:proton_symporter_activity	1	1	0.03069	Zm00001d028355	Up
MF	GO:0033971	hydroxyisourate_hydrolase_activity	1	1	0.03069	Zm00001d047217	Up
MF	GO:0047776	citramalate_lyase_activity	1	1	0.03069	Zm00001d003247	Up
MF	GO:0051997	2-oxo-4-hydroxy-4-carboxy-5-ureidoimidazoline_decarboxylase_activity	1	1	0.03069	Zm00001d047217	Up
MF	GO:0052684	L-serine_hydro-lyase_(adding_indole,_L-tryptophan-forming)_activity	1	1	0.03069	Zm00001d046676	Up
MF	GO:0016702	oxidoreductase_activity,_acting_on_single_donors_with_incorporation_of_molecular...	77	6	0.03092	Zm00001d013493;Zm00001d026556;Zm00001d027893;Zm00001d033624;Zm00001d042540;Zm00001d053675	Up
MF	GO:0003825	alpha,alpha-trehalose-phosphate_synthase_(UDP-forming)_activity	23	3	0.0323	Zm00001d032118;Zm00001d050069;Zm00001d050293	Up
MF	GO:0045551	cinnamyl-alcohol_dehydrogenase_activity	23	3	0.0323	Zm00001d046318;Zm00001d046322;Zm00001d049536	Up
MF	GO:0047714	galactolipase_activity	23	3	0.0323	Zm00001d004197;Zm00001d010463;Zm00001d011477	Up
MF	GO:0005346	purine_ribonucleotide_transmembrane_transporter_activity	78	6	0.03266	Zm00001d019078;Zm00001d021638;Zm00001d031221;Zm00001d031222;Zm00001d034501;Zm00001d048499	Up
MF	GO:0015216	purine_nucleotide_transmembrane_transporter_activity	79	6	0.03447	Zm00001d019078;Zm00001d021638;Zm00001d031221;Zm00001d031222;Zm00001d034501;Zm00001d048499	Up
MF	GO:0043565	sequence-specific_DNA_binding	1894	72	0.03522	Zm00001d002011;Zm00001d002806;Zm00001d005923;Zm00001d006034;Zm00001d009619;Zm00001d010399;Zm00001d011403;Zm00001d011527;Zm00001d011847;Zm00001d012482;Zm00001d012516;Zm00001d015515;Zm00001d016052;Zm00001d016456;Zm00001d016674;Zm00001d017284;Zm00001d017898;Zm00001d020137;Zm00001d021236;Zm00001d021415;Zm00001d022517;Zm00001d023616;Zm00001d024768;Zm00001d024809;Zm00001d026088;Zm00001d026486;Zm00001d0…	Up
MF	GO:0008520	L-ascorbate:sodium_symporter_activity	10	2	0.03595	Zm00001d034678;Zm00001d042322	Up
MF	GO:0070890	sodium-dependent_L-ascorbate_transmembrane_transporter_activity	10	2	0.03595	Zm00001d034678;Zm00001d042322	Up
MF	GO:0050551	myrcene_synthase_activity	24	3	0.03609	Zm00001d032118;Zm00001d050069;Zm00001d050293	Up
MF	GO:0015215	nucleotide_transmembrane_transporter_activity	80	6	0.03634	Zm00001d019078;Zm00001d021638;Zm00001d031221;Zm00001d031222;Zm00001d034501;Zm00001d048499	Up
MF	GO:0004805	trehalose-phosphatase_activity	41	4	0.03636	Zm00001d006913;Zm00001d032118;Zm00001d050069;Zm00001d050293	Up
MF	GO:0015172	acidic_amino_acid_transmembrane_transporter_activity	60	5	0.03674	Zm00001d002673;Zm00001d023593;Zm00001d035157;Zm00001d052586;Zm00001d053143	Up
MF	GO:0051119	sugar_transmembrane_transporter_activity	147	9	0.03782	Zm00001d005594;Zm00001d006688;Zm00001d006697;Zm00001d010115;Zm00001d015912;Zm00001d018627;Zm00001d032409;Zm00001d034678;Zm00001d042322	Up
MF	GO:0016773	phosphotransferase_activity,_alcohol_group_as_acceptor	2529	93	0.0381	Zm00001d001781;Zm00001d002283;Zm00001d002802;Zm00001d003228;Zm00001d003399;Zm00001d004390;Zm00001d005735;Zm00001d006420;Zm00001d007082;Zm00001d007789;Zm00001d008581;Zm00001d008863;Zm00001d008891;Zm00001d009029;Zm00001d009473;Zm00001d009741;Zm00001d009801;Zm00001d011288;Zm00001d012600;Zm00001d012625;Zm00001d012882;Zm00001d015884;Zm00001d016285;Zm00001d017613;Zm00001d018955;Zm00001d019555;Zm00001d0…	Up
MF	GO:0004197	cysteine-type_endopeptidase_activity	125	8	0.03903	Zm00001d001900;Zm00001d006364;Zm00001d014474;Zm00001d021615;Zm00001d025457;Zm00001d028005;Zm00001d031971;Zm00001d036541	Up
MF	GO:0080054	low-affinity_nitrate_transmembrane_transporter_activity	25	3	0.0401	Zm00001d007310;Zm00001d043375;Zm00001d050456	Up
MF	GO:0016616	oxidoreductase_activity,_acting_on_the_CH-OH_group_of_donors,_NAD_or_NADP_as_acc...	428	20	0.0425	Zm00001d002847;Zm00001d003524;Zm00001d011363;Zm00001d013937;Zm00001d014945;Zm00001d017381;Zm00001d017425;Zm00001d022229;Zm00001d030544;Zm00001d033188;Zm00001d037650;Zm00001d042868;Zm00001d043601;Zm00001d045101;Zm00001d046318;Zm00001d046322;Zm00001d046697;Zm00001d047150;Zm00001d049536;Zm00001d050992	Up
MF	GO:0042562	hormone_binding	105	7	0.04299	Zm00001d009029;Zm00001d016285;Zm00001d038791;Zm00001d041236;Zm00001d042809;Zm00001d043512;Zm00001d048962	Up
MF	GO:0003883	CTP_synthase_activity	11	2	0.04306	Zm00001d009631;Zm00001d039081	Up
MF	GO:0047254	2,4-dihydroxy-7-methoxy-2H-1,4-benzoxazin-3(4H)-one_2-D-glucosyltransferase_acti...	11	2	0.04306	Zm00001d019256;Zm00001d019258	Up
MF	GO:0050275	scopoletin_glucosyltransferase_activity	11	2	0.04306	Zm00001d002707;Zm00001d044106	Up
MF	GO:0070401	NADP+_binding	11	2	0.04306	Zm00001d003524;Zm00001d042868	Up
MF	GO:0015603	iron_chelate_transmembrane_transporter_activity	26	3	0.04433	Zm00001d025887;Zm00001d026604;Zm00001d051193	Up
MF	GO:0051980	iron-nicotianamine_transmembrane_transporter_activity	26	3	0.04433	Zm00001d025887;Zm00001d026604;Zm00001d051193	Up
MF	GO:0015217	ADP_transmembrane_transporter_activity	64	5	0.0465	Zm00001d019078;Zm00001d021638;Zm00001d031221;Zm00001d031222;Zm00001d034501	Up
MF	GO:1901682	sulfur_compound_transmembrane_transporter_activity	45	4	0.04866	Zm00001d007310;Zm00001d043375;Zm00001d048311;Zm00001d048499	Up
MF	GO:0080161	auxin_transmembrane_transporter_activity	86	6	0.04889	Zm00001d002119;Zm00001d004442;Zm00001d005528;Zm00001d009447;Zm00001d042809;Zm00001d043762	Up
MF	GO:0005347	ATP_transmembrane_transporter_activity	65	5	0.04916	Zm00001d019078;Zm00001d021638;Zm00001d031221;Zm00001d031222;Zm00001d034501	Up

## Sheet: Table S3
Table S3. KEGG analysis of DEGs
Term	ID	Input number	Background number	P-Value	Corrected P-Value	Input	Regulation
Glyoxylate and dicarboxylate metabolism	zma00630	4	110	0.00254847	0.101939	Zm00001d011368|Zm00001d027511|Zm00001d054044|Zm00001d006877	Down
Peroxisome	zma04146	3	122	0.0244414	0.257451	Zm00001d027511|Zm00001d054044|Zm00001d020984	Down
Regulation of autophagy	zma04140	2	53	0.0304838	0.257451	Zm00001d013458|Zm00001d011914	Down
Tryptophan metabolism	zma00380	2	55	0.032553	0.257451	Zm00001d027511|Zm00001d054044	Down
Starch and sucrose metabolism	zma00500	4	251	0.0385225	0.257451	Zm00001d042514|Zm00001d022104|Zm00001d050032|Zm00001d036823	Down
Pentose and glucuronate interconversions	zma00040	2	76	0.0572818	0.257451	Zm00001d022104|Zm00001d036823	Down
RNA degradation	zma03018	3	176	0.0597273	0.257451	Zm00001d015682|Zm00001d028409|Zm00001d024713	Down
Amino sugar and nucleotide sugar metabolism	zma00520	3	186	0.0679453	0.257451	Zm00001d050032|Zm00001d042514|Zm00001d041531	Down
Biosynthesis of secondary metabolites	zma01110	12	1481	0.0691912	0.257451	Zm00001d054044|Zm00001d045919|Zm00001d008623|Zm00001d019176|Zm00001d047066|Zm00001d050032|Zm00001d041204|Zm00001d027592|Zm00001d005607|Zm00001d049299|Zm00001d027511|Zm00001d037565	Down
Glycerolipid metabolism	zma00561	2	85	0.0693521	0.257451	Zm00001d031428|Zm00001d008600	Down
Protein processing in endoplasmic reticulum	zma04141	4	316	0.0754029	0.257451	Zm00001d009210|Zm00001d046024|Zm00001d047841|Zm00001d003554	Down
Linoleic acid metabolism	zma00591	1	16	0.0808715	0.257451	Zm00001d041204	Down
Photosynthesis	zma00195	2	101	0.0925917	0.257451	Zm00001d033469|Zm00001d043299	Down
Metabolic pathways	zma01100	18	2609	0.102752	0.257451	Zm00001d041204|Zm00001d041531|Zm00001d036823|Zm00001d045919|Zm00001d043299|Zm00001d050032|Zm00001d019176|Zm00001d047066|Zm00001d008600|Zm00001d031428|Zm00001d027592|Zm00001d005607|Zm00001d049380|Zm00001d011368|Zm00001d049299|Zm00001d022104|Zm00001d020984|Zm00001d006877	Down
Folate biosynthesis	zma00790	1	22	0.107831	0.257451	Zm00001d039264	Down
Ribosome	zma03010	5	504	0.109726	0.257451	Zm00001d052602|Zm00001d040878|Zm00001d050924|Zm00001d037876|Zm00001d047509	Down
Stilbenoid, diarylheptanoid and gingerol biosynthesis	zma00945	1	23	0.112247	0.257451	Zm00001d005607	Down
Carbon metabolism	zma01200	4	372	0.117368	0.257451	Zm00001d011368|Zm00001d027511|Zm00001d054044|Zm00001d006877	Down
Phenylpropanoid biosynthesis	zma00940	3	242	0.122289	0.257451	Zm00001d047066|Zm00001d005607|Zm00001d044339	Down
Diterpenoid biosynthesis	zma00904	1	30	0.142556	0.285112	Zm00001d037565	Down
Biosynthesis of secondary metabolites	zma01110	69	1481	1.35021e-08	7.33684e-07	Zm00001d046676|Zm00001d002899|Zm00001d011097|Zm00001d003349|Zm00001d041082|Zm00001d003016|Zm00001d011735|Zm00001d040020|Zm00001d043238|Zm00001d043563|Zm00001d016438|Zm00001d006221|Zm00001d008674|Zm00001d048907|Zm00001d010218|Zm00001d024843|Zm00001d030544|Zm00001d013937|Zm00001d051932|Zm00001d037849|Zm00001d047981|Zm00001d003247|Zm00001d014608|Zm00001d029341|Zm00001d028406|Zm00001d002847|Zm00001d0…	Up
Metabolic pathways	zma01100	103	2609	1.66746e-08	7.33684e-07	Zm00001d002899|Zm00001d037849|Zm00001d041082|Zm00001d047217|Zm00001d040020|Zm00001d016708|Zm00001d006221|Zm00001d010218|Zm00001d024843|Zm00001d003349|Zm00001d040129|Zm00001d047077|Zm00001d017152|Zm00001d047670|Zm00001d048050|Zm00001d022579|Zm00001d040705|Zm00001d037910|Zm00001d043238|Zm00001d050992|Zm00001d047340|Zm00001d050069|Zm00001d014608|Zm00001d009140|Zm00001d003015|Zm00001d003016|Zm00001d0…	Up
Phenylpropanoid biosynthesis	zma00940	20	242	1.21287e-06	3.55775e-05	Zm00001d003015|Zm00001d002899|Zm00001d037849|Zm00001d037547|Zm00001d014608|Zm00001d040705|Zm00001d052335|Zm00001d033650|Zm00001d003016|Zm00001d044340|Zm00001d017274|Zm00001d008435|Zm00001d024735|Zm00001d043238|Zm00001d045101|Zm00001d010218|Zm00001d009140|Zm00001d013212|Zm00001d051161|Zm00001d043174	Up
Linoleic acid metabolism	zma00591	5	16	6.85059e-05	0.00150713	Zm00001d033624|Zm00001d027893|Zm00001d053675|Zm00001d013493|Zm00001d042540	Up
Taurine and hypotaurine metabolism	zma00430	5	19	0.000135659	0.0023876	Zm00001d033805|Zm00001d008628|Zm00001d047981|Zm00001d026556|Zm00001d003446	Up
Starch and sucrose metabolism	zma00500	15	251	0.000700956	0.0102807	Zm00001d047077|Zm00001d033188|Zm00001d005890|Zm00001d049359|Zm00001d049804|Zm00001d003776|Zm00001d050082|Zm00001d050293|Zm00001d050069|Zm00001d016708|Zm00001d037861|Zm00001d032118|Zm00001d006913|Zm00001d033650|Zm00001d008435	Up
Plant-pathogen interaction	zma04626	13	209	0.00110297	0.0117746	Zm00001d040805|Zm00001d052653|Zm00001d005766|Zm00001d012482|Zm00001d034562|Zm00001d023560|Zm00001d038023|Zm00001d027533|Zm00001d042056|Zm00001d010399|Zm00001d044171|Zm00001d039944|Zm00001d052415	Up
Nitrogen metabolism	zma00910	6	50	0.00124564	0.0117746	Zm00001d048050|Zm00001d044095|Zm00001d011679|Zm00001d004909|Zm00001d011454|Zm00001d033747	Up
Amino sugar and nucleotide sugar metabolism	zma00520	12	186	0.00126002	0.0117746	Zm00001d028952|Zm00001d018965|Zm00001d018966|Zm00001d049804|Zm00001d033188|Zm00001d017152|Zm00001d040020|Zm00001d037861|Zm00001d043988|Zm00001d048907|Zm00001d048903|Zm00001d036370	Up
ABC transporters	zma02010	5	34	0.00140933	0.0117746	Zm00001d043762|Zm00001d004442|Zm00001d005528|Zm00001d009447|Zm00001d002119	Up
Glutathione metabolism	zma00480	10	139	0.00147182	0.0117746	Zm00001d037337|Zm00001d042096|Zm00001d003446|Zm00001d024839|Zm00001d021321|Zm00001d038192|Zm00001d020780|Zm00001d027539|Zm00001d043795|Zm00001d008628	Up
Galactose metabolism	zma00052	7	80	0.00269399	0.0197559	Zm00001d019163|Zm00001d003776|Zm00001d037861|Zm00001d016708|Zm00001d029341|Zm00001d037910|Zm00001d043563	Up
Phenylalanine metabolism	zma00360	5	48	0.00549471	0.037195	Zm00001d003015|Zm00001d003016|Zm00001d037849|Zm00001d051161|Zm00001d017274	Up
Ether lipid metabolism	zma00565	4	37	0.0113294	0.0712133	Zm00001d008727|Zm00001d006257|Zm00001d029397|Zm00001d039670	Up
Fructose and mannose metabolism	zma00051	6	96	0.0227118	0.133243	Zm00001d037861|Zm00001d040020|Zm00001d037910|Zm00001d043563|Zm00001d006221|Zm00001d048907	Up
Glycolysis / Gluconeogenesis	zma00010	9	193	0.0309832	0.160248	Zm00001d050428|Zm00001d022579|Zm00001d037861|Zm00001d029025|Zm00001d029341|Zm00001d037910|Zm00001d043563|Zm00001d006221|Zm00001d014945	Up
Zeatin biosynthesis	zma00908	3	31	0.0358993	0.160248	Zm00001d003869|Zm00001d020418|Zm00001d002707	Up
Alanine, aspartate and glutamate metabolism	zma00250	5	80	0.0361184	0.160248	Zm00001d033747|Zm00001d048050|Zm00001d047981|Zm00001d028750|Zm00001d033805	Up
alpha-Linolenic acid metabolism	zma00592	4	55	0.0377509	0.160248	Zm00001d027893|Zm00001d053675|Zm00001d047340|Zm00001d011097	Up
Glyoxylate and dicarboxylate metabolism	zma00630	6	110	0.0391255	0.160248	Zm00001d048050|Zm00001d047224|Zm00001d033747|Zm00001d022229|Zm00001d003247|Zm00001d030544	Up

## Sheet: Table S4
Table S4. Transcriptional levels of genes related with endosperm development and GPI biosynthesis.
Expression Location	Biological process	Gene Name	ID	RNA-seq data											Proteome data
				gwt-2	gwt-3	gwt-1	WT-2	WT-1	WT-3	Log2FoldChange	pvalue	qvalue	regulation		Abundance Ratio: WT /gwt1	Abundance Ratio Adj. P-Value: WT /gwt1	Abundances (Normalized): F1: Sample, gwt1	Abundances (Normalized): F2: Sample, gwt1	Abundances (Normalized): F3: Sample, gwt1	Abundances (Normalized): F4: Sample, WT	Abundances (Normalized): F5: Sample, WT	Abundances (Normalized): F6: Sample, WT	regulation
AL	AL cell fate	SAL1	Zm00001d046599	2989.87	2749.48	3455.5	2351.45	3227.77	2342.67	0.214638	0.200696	0.567045			1.017	0.990334	8.11301e+07	5.78297e+07	5.49538e+07	5.3812e+07	4.97174e+07	4.67343e+07
		DEK1	Zm00001d028818	6506.09	6203.13	4495.33	5979.57	3905.59	5915.85	0.122931	0.525123	0.839836
		THK1	Zm00001d027278	9506.98	8858.46	6809.4	8772.86	6833.27	8966.6	0.0350263	0.836307	0.967796			0.916	0.967591	1.31191e+08	1.77863e+08	1.60564e+08	1.24541e+08	1.32027e+08	1.25647e+08
		CR4	Zm00001d023425	1060.09	883.644	764.495	789.416	600.455	830.09	0.287778	0.137275	0.469328
	Anthocyanin biosynthesis	C1	Zm00001d044975	6.47331	0	5.91515	1.25808	2.11934	0.0777933	1.68979	0.368333	0.737772
		R1	Zm00001d026147	3.39012	0	0	0	0	0	3.26516	0.48427	0.811683
	ABA signaling	VP1	Zm00001d042396	1554.24	1508.66	2184.46	1040.39	1264.9	935.454	0.694628	0.000184248	0.00464238
SE	cell cycle regulation	VKS1	Zm00001d018624	1072.21	1234.83	1065.06	1103.43	778.435	1139.95	0.158998	0.382338	0.745186			2.658	0.223747	1.21842e+06	869886	1.73862e+06	3.26149e+06	1.39551e+06	2.54695e+06
		DEK15	Zm00001d052197	2593.12	2581.87	2465.43	2070.79	1944.75	2564.55	0.215951	0.160392	0.509234			0.896	0.98841	1.46367e+06	2.79737e+06	2.52811e+06	1.23276e+06	1.3822e+06	1.96599e+06
		zmSMC3	Zm00001d039189	7709.66	8386.41	6741.64	8268.89	6870.77	8450.17	-0.0466602	0.759644	0.937184			1.031	0.997093	1.21383e+08	1.35342e+08	1.32405e+08	1.13291e+08	1.14198e+08	1.16267e+08
		CDKA;1	Zm00001d027373	1912.1	1710.14	2224.85	1421.65	1783.8	1592.45	0.285084	0.0730919	0.335021			0.87	0.946165	6.58341e+07	8.42755e+07	8.24324e+07	6.12993e+07	6.48375e+07	6.50701e+07
		KRP1	Zm00001d051308	2117.98	2082.92	2172.53	2037.27	2162.3	2263.06	-0.0199601	0.888256	0.988089
		KRP2	Zm00001d045554	1379	1527.88	1502.15	809.538	880.137	901.418	0.766817	5.37956e-07	3.0157e-05
		RBR1	Zm00001d007407	2699.54	2835.26	2556.44	3083.48	2518.29	2899.03	-0.0710335	0.626081	0.889247
		RBR3	RBR3
	nutrient metabolism	zmMADS47	Zm00001d046053
			Zm00001d046054	34.4306	10.087	15.5363	12.3963	6.53686	16.9516	0.728747	0.345167	0.718608
		O2	Zm00001d018971	3482.01	3880.53	4632.43	5323.38	7067.84	5680.27	-0.591408	0.000338667	0.00755814			1.317	0.904313	4.73161e+06	3.8439e+06	3.0746e+06	5.37523e+06	4.39447e+06	4.74088e+06
		PBF1	Zm00001d005100	7606.21	8284.29	8368.96	9520.23	8904.36	8922.67	-0.172849	0.211666	0.58225			100	1.9192e-16				1.53454e+06	1.44818e+06	1.84227e+06	down
		OHP1	Zm00001d034457	0	0.873971	0.83672	0	0	0	2.47444	0.611406	0.889247			1.027	0.990334	1.05897e+06	1.19461e+06	1.04863e+06	1.20935e+06	1.22683e+06	1.06155e+06
		OHP2	Zm00001d013074	1116.89	1132.69	1131.35	1017.91	977.712	976.709	0.185856	0.218147	0.5872			0.927	0.98841	1.00529e+07	1.21435e+07	1.38306e+07	1.08433e+07	11381272	1.13137e+07
		zmbZIP22	Zm00001d021191	1217.28	1138.78	959.014	1541.8	1291.9	1710.11	-0.454236	0.00679711	0.0709175			1.411	0.481656	2.33549e+07	2.22209e+07	2.25523e+07	2.58271e+07	2.73535e+07	2.6377e+07
	zeins	prolamin 16 kDa gamma zein precursor [Zea mays]	Zm00001d005793	163814	155309	143546	297804	382444	271913	-1.04123	1.1786e-10	1.26809e-08	down
		Zein-alpha A20	Zm00001d019155	27408.8	21496	33503.3	87865.7	212640	64024.9	-2.14518	4.04357e-10	4.01269e-08	down
		zp2 - zein protein2	Zm00001d019156	41991.9	39001	63139.8	148214	330230	108639	-2.02617	7.21401e-10	6.86988e-08	down
		19 kDa zein protein	Zm00001d019162	82.9286	47.4232	35.195	84.3838	3288.77	68.7643	-4.376	4.4822e-05	0.00140534	down
		50kD gamma zein	Zm00001d020591	19440.8	19653.6	21221.1	63482.9	97647.3	43551.4	-1.76279	4.25953e-14	7.25635e-12	down		4.467	6.34868e-14	6.13394e+07	1.73813e+07	1.80984e+07	1.24876e+08	105530710	1.53745e+08	down
		Zein-alpha 19D1	Zm00001d030855	3513.25	2873.76	6320.48	25563.2	43709.8	16012.4	-2.7466	8.63277e-16	1.78862e-13	down
		22kD alpha zein5	Zm00001d048806	68.2352	0	1.12798	480.974	1107	422.234	-4.88629	1.70405e-05	0.000622905	down
		zein [Zea mays]	Zm00001d048807	45.094	41.2617	84.1566	371.667	903.197	208.01	-3.11788	1.39163e-10	1.47657e-08	down
		Kafirin PSKR2 Precursor	Zm00001d048808	1008.67	811.585	1643.46	4778.49	9392.76	2903.03	-2.30138	6.86125e-11	7.67859e-09	down
		zein protein 22.1	Zm00001d048809	38972.5	28518.7	45525.3	174896	376828	116311	-2.56339	3.19115e-14	5.49739e-12	down
		22 kD zein [Zea mays]	Zm00001d048810	4046.59	3141.05	4855.96	17982.1	35253.5	12065.7	-2.43883	4.08916e-15	7.78821e-13	down
		22kD alpha zein4	Zm00001d048812	17845.8	11956.2	19893.9	93856.5	187733	58159.7	-2.77326	3.30959e-16	7.19754e-14	down
		Zein-alpha ZA1/M1	Zm00001d048813	20509.9	16210.3	27100.9	84971.8	178948	54385.9	-2.3183	8.03331e-12	1.06178e-09	down
		alpha-zein protein precursor	Zm00001d048816	39586.8	32219.5	51502.5	164238	316934	107230	-2.25453	5.57423e-13	8.50389e-11	down
		zein protein3	Zm00001d048817	23773.9	17878.2	27760.4	116326	192090	72214.9	-2.45512	1.57469e-17	3.95789e-15	down
		zp22/D87 [Zea mays]	Zm00001d048818	2975.39	3208.52	5746.03	10424.4	19058.3	8224.59	-1.66028	2.21494e-08	1.65253e-06	down
		zein polypeptidesL2a	Zm00001d048847	11227.2	9473.03	11551.2	49885	116987	33447.2	-2.63485	1.60573e-14	2.86269e-12	down
		Zein-alpha 19B1	Zm00001d048848	89.4999	47.2198	89.5998	215.97	2324.25	298.089	-3.64658	1.73294e-07	1.10018e-05	down
		prolamin 19 kDa alpha zein z1A1_4 precursor [Zea mays]	Zm00001d048849	4036.92	1976.2	3492.7	10984.2	17702.3	10032.7	-2.02612	9.46234e-15	1.7451e-12	down
		Zein-alpha PMS1	Zm00001d048850	221.883	248.863	396.13	1325.05	3069.81	788.867	-2.57977	4.69633e-11	5.43427e-09	down
		floury4	Zm00001d048851	2695.38	2679.4	3997	13326.8	27575.5	7116.94	-2.3572	6.16353e-11	6.99994e-09	down
		Zein-alpha A30	Zm00001d048852	10011	8867.89	8128.76	27482.4	41681.7	23873.4	-1.78445	5.6488e-19	1.50622e-16	down
		floury2	Zm00001d049243	18269.9	14875.3	23044.7	105044	233108	60853.6	-2.82802	1.44595e-14	2.60815e-12	down
		Z1A alpha zein protein	Zm00001d049476	14645.8	12778.5	21452.4	67980.9	171169	40764.1	-2.51776	1.4488e-10	1.52667e-08	down
		zmNAC128	Zm00001d040189	37822.6	41021	43279.8	57560.2	66177.9	60266	-0.591406	3.66708e-05	0.00118366			1.135	0.951898	5.16801e+07	6.08285e+07	4.99231e+07	5.40775e+07	5.45057e+07	6.01826e+07
		zmNAC130	Zm00001d008403	16881.5	16552.2	14366.5	24197.2	21042	20384.9	-0.457202	0.00191847	0.0286406
		BT2	Zm00001d050032	35790	41767.4	31844.2	81798.3	69158.2	75744.7	-1.05115	1.23957e-11	1.58375e-09	down		1.626	0.0978399	5.40014e+08	3.97288e+08	4.9134e+08	7.98386e+08	7.46782e+08	7.83103e+08
		SUS1	Zm00001d047253
		SUS2	Zm00001d029091
		cyPPDK1	Zm00001d038163	200114	213135	177213	267678	243081	267237	-0.397921	0.00582027	0.0637631			1.598	0.120438	2.47774e+09	2.03334e+09	2.38553e+09	3.67897e+09	3.45794e+09	3.82671e+09
		cyPPDK2	Zm00001d010321	334925	363253	311910	521689	517022	494275	-0.601865	1.94991e-05	0.000702608			2.792	0.356109	40846.6	130583	272072	364613	365302	228608
BETL		ZmSWEET4d	Zm00001d015912	7182.91	5754.08	8178.8	2715.17	3713.4	2651.26	1.2173	1.62223e-11	2.05554e-09	up
		ZmMn1	Zm00001d003776	39308.8	21581.5	30632.8	6735.55	4725.66	6122.68	2.37994	6.47882e-28	3.54762e-25	up		0.208	4.25369e-15	1.95995e+08	1.55441e+08	2.15782e+08	2.64917e+07	3.0765e+07	5.5185e+07	up
	sugar transport	zmSWEET4c	Zm00001d015912	7182.91	5754.08	8178.8	2715.17	3713.4	2651.26	1.2173	1.62223e-11	2.05554e-09	up
	Auxin signaling	zmYUC
	peptide signaling	zmMRP-1	Zm00001d010889	625.978	640.617	808.821	99.3812	71.9778	136.017	2.75847	2.36857e-24	1.0526e-21	up
		MEG1	Zm00001d019030	5832.51	5396.12	8390.85	1154.97	2315.26	1043.23	2.11942	6.78762e-15	1.26912e-12	up
		BETL1	GRMZM2G082785
		BETL2	Zm00001d049576	28869.1	21860.8	46141.4	6107.22	17563.8	6718.02	1.67248	2.33986e-06	0.000112991	up		0.497	0.00380891	5.18523e+07	1.18795e+08	1.33952e+08	4.40787e+07	38129504	3.91813e+07	up
		BETL3	Zm00001d041671
		BETL4	Zm00001d000161
		BETL9	Zm00001d041822	17450.7	13507.5	15171.1	4987.1	7733.52	5677.63	1.32597	2.58754e-13	4.04818e-11	up		0.919	0.997093	4.5762e+06	2.84162e+06	3.44241e+06	2.38614e+06	3.16389e+06	4.96742e+06
		BETL10	Zm00001d042231	11971.8	8669.42	28680.8	2327.19	7587.29	2167.81	2.02931	1.25094e-05	0.000486785	up		100	1.9192e-16	0	0	0	2.65351e+06	2.90644e+06	2.49005e+06	down
		zmTCRR-1	Zm00001d050200	2140.12	1607.21	1982.2	452.667	351.66	299.686	2.375	5.38985e-34	5.00831e-31	up		1.313	0.790663	1.62187e+07	7.02184e+06	7.44953e+06	1.30669e+07	1.39605e+07	1.32598e+07
		zmTCRR-2	Zm00001d032381	1753.95	1772.5	1949.14	277.12	355.862	335.307	2.49834	1.04743e-47	2.67654e-44	up		2.596	0.0015362	1.48128e+07	8.3712e+06	8.56263e+06	2.1735e+07	30818555	2.43199e+07	down
ESR	MAPK pathway	zmYODA	Zm00001d051404	3273.21	3508.82	3303	3735.42	3651.38	3949.39	-0.168644	0.221372	0.590017
	sugar transport	zmSAG29	Zm00001d050577	1026.13	897.373	1126.54	760.544	513.613	594.457	0.707435	0.00022612	0.00546824
EAS	sugar transport	sweet15a
	amino acid transport	UMAMIT	Zm00001d009063	1.35784	3.4242	6.83985	11.6154	0.0564703	0.232267	-0.0860011	1	1
		ZmABI19	Zm00001d011712	801.24	844.665	1121.73	737.449	889.683	625.643	0.296069	0.132776	0.461928			1.65	0.887396	214101	176128	214009	334721	290566	385461
		O11	Zm00001d003677	15053.1	13888.1	14159.8	14401.7	17908.3	15273.6	-0.142779	0.328655	0.703665			1.685	0.0422767	7.07329e+07	8.0403e+07	8.26323e+07	1.10324e+08	1.12889e+08	1.26844e+08	down
		ZmICEa	Zm00001d042263	12081	11217.1	13992.8	11360.2	13178.5	12369	0.0148817	0.920261	1			2.146	0.0674577	6.59769e+06	4.47138e+06	3.87516e+06	1.03125e+07	12028657	1.26713e+07
		DOF3	Zm00001d035651	15.7862	13.8388	10.6123	9.58373	4.32698	2.98635	1.23315	0.144597	0.482998
		NKD1	Zm00001d002654	29477.4	28965.1	33203.5	32128.9	38434.6	35436.8	-0.209934	0.149535	0.491452			1.477	0.388467	1.24893e+07	1.6188e+07	2.65766e+07	2.5208e+07	2.57287e+07	2.65254e+07
		NKD2	Zm00001d026113	8793.73	7853.57	9097.3	7854.63	10288.3	9092.98	-0.0812813	0.593211	0.885165
	starch synthesis	Zm00001d044129 (Sh2)P55241	Zm00001d044129	91881	106074	92053.9	168997	154996	151727	-0.714014	6.66692e-07	3.69682e-05			1.79	0.0242674	1.84185e+09	1.45033e+09	1.53604e+09	2.80811e+09	2.79734e+09	2.73289e+09	down
		Zm00001d044129 (Sh2)A0A1D6NHY8													0.105	3.13102e-08	9.82811e+06	1.07291e+07	5.06919e+06	1.10559e+06	1.03054e+06	922059
		Zm00001d033937 (GBSSI)	Zm00001d033937	696.003	1537.01	972.315	2670.22	2971.6	2165.74	-1.28468	7.51879e-08	5.1008e-06	down
		Zm00001d045462 (wx1)	Zm00001d045462	1129.19	1627.57	1145.25	4323.7	4394.24	3556.82	-1.65362	1.34239e-20	4.07555e-18	down		2.502	0.000148337	3.24778e+07	2.71124e+07	2.69398e+07	7.17845e+07	6.6297e+07	7.68507e+07	down
	GPI biosynthesis/transportation/lipid remodeling	PIGA	Zm00001d005497	1047.9	1351.68	986.334	1028.04	995.988	1300.81	0.0266416	0.885161	0.98668
		PIGA	Zm00001d021570	689.577	823.39	521.072	761.356	993.745	1044.74	-0.461008	0.0254232	0.174207
		PIGC	Zm00001d051136	378.081	350.124	373.267	377.187	347.333	294.184	0.112357	0.609755	0.889247
		PIGP	Zm00001d005550	394.335	442.736	441.159	362.565	388.06	368.983	0.190816	0.350988	0.722979
		PIGQ	Zm00001d012034	377.467	347.619	282.818	300.377	288.389	284.496	0.207022	0.374035	0.741413
		PIGL	Zm00001d001819	52.8695	70.9138	83.8338	63.5674	77.1751	82.9383	-0.107024	0.79865	0.95254
		PIGL	Zm00001d026629	218.117	233.358	311.491	197.597	262.544	201.488	0.204575	0.451393	0.796484
		CLPTM1L	Zm00001d003602	5921.94	6147.75	5636.86	5454.67	4549.81	5828.71	0.161496	0.277832	0.654834			0.443	0.0041585	3.17861e+07	3.39725e+07	2.89184e+07	9.92847e+06	1.27016e+07	1.2613e+07	up
		CLPTM1L	Zm00001d000257
		PIGW(GWT1)	Zm00001d047181	296.062	254.159	240.706	536.126	405.337	535.055	-0.899163	6.75727e-05	0.00200766
		PIGW	Zm00001d029333	1338.41	1333.29	1334.11	1767.56	1663.78	1364.78	-0.260041	0.0935727	0.384729
		PIGM	Zm00001d005370	122.702	154.902	132.365	73.6415	85.8213	127.958	0.512789	0.145137	0.484168
		PIGX	Zm00001d030954	635.449	640.652	731.739	710.311	906.863	767.486	-0.248634	0.167211	0.519503			0.961	0.999396	2.03413e+06	2.04157e+06	2.399e+06	956707	881560	941313
		PIGV	Zm00001d000085
		PIGV	Zm00001d044554	399.994	356.135	411.395	337.732	398.715	303.551	0.165974	0.451488	0.796484
		PIGN	Zm00001d016990	1063.77	1068.76	915.196	1027.47	690.506	830.504	0.25865	0.161337	0.509616			0.932	0.990334	1.03486e+07	1.10777e+07	9.08697e+06	9.96144e+06	8.63789e+06	7.95755e+06
		PIGB	Zm00001d014968	366.955	362.195	449.592	424.255	319.544	351.613	0.106296	0.638791	0.889247
		PIGB	Zm00001d014973	414.175	345.744	391.479	200.104	257.217	222.771	0.758708	0.00126099	0.0209608
		PIGF	Zm00001d027485	173.629	174.584	210.38	168.019	217.629	266.371	-0.222407	0.434568	0.784411
		PIGF	Zm00001d048450	348.291	302.481	390.802	320.17	383.628	195.433	0.210636	0.442348	0.789992
		PIGO	Zm00001d040268	535.388	601.09	438.399	591.983	441.791	592.723	-0.045716	0.82965	0.965846			0.01	1.9192e-16	68287.9	608226	529123	0	0	0	up
		PIGG	Zm00001d018289
		PIGK	Zm00001d053627	825.432	1017.71	1153.92	1078.94	1241.38	1167.16	-0.218918	0.201516	0.56821
		GPAA1	Zm00001d043842	3164.54	3206.2	2745.07	3583.81	2918.17	3597.84	-0.147648	0.327353	0.702399			0.916	0.996215	2.24309e+06	2.15135e+06	2.52776e+06	2.07867e+06	2.09964e+06	1.90037e+06
		PIGS	Zm00001d012118	1975.48	2141.81	1973	1915.5	1771.06	2049.69	0.0866639	0.549456	0.85575			0.599	0.485817	775990	1.00502e+07	1.30006e+07	2.45842e+06	1.50064e+07	4.06611e+06
		PIGT	Zm00001d051025	0	3.45587	6.90114	0	0	0	4.82613	0.0659172	0.315487
		PIGT	Zm00001d036055	575.327	538.632	559.463	496.415	466.332	412.157	0.283162	0.13915	0.472953			1.809	0.28973	3.66397e+06	5.11923e+06	4.9134e+06	7.04155e+06	6.05067e+06	7.40324e+06
		PIGU	Zm00001d017654	850.767	900.152	824.241	914.96	905.891	961.807	-0.111609	0.484554	0.811683			1.539	0.71778	2.3857e+06	2.71046e+06	2.56714e+06	3.9754e+06	4.17261e+06	2.78966e+06
		PGAP1	Zm00001d019947	2383.35	2448.75	2208.83	2030.9	1721.77	2191.79	0.244629	0.105724	0.409229			0.727	0.307286	2.28274e+08	1.5099e+08	8.1634e+07	1.0051e+08	6.09898e+07	4.38689e+07
		PGAP5 (MPPE1)	Zm00001d047241	1805.71	1696.39	1853.09	1450.29	1953.17	1760.06	0.0523492	0.73664	0.926904			0.861	0.98841	8.48692e+06	7.84002e+06	8.63499e+06	6.64986e+06	7.46357e+06	8.63509e+06
		p24delta3/4/5/6	Zm00001d018194	1576.14	1814.92	1974.85	2530	2791.53	2282.27	-0.503187	0.00113337	0.0194371
		p24delta3/4/5/6	Zm00001d037163	3296.69	3356.58	3488.46	3406.48	3693.14	3422.36	-0.0531961	0.700911	0.90926			0.691	0.362102	4.28263e+07	3.96888e+07	3.59423e+07	3.79156e+07	2.41442e+07	1.55114e+07
		p24delta7/8/9/10/11/Emp24	Zm00001d006951	1539.01	1208.65	1360.59	1246.52	1408.63	1360.3	0.0330316	0.835115	0.967423			0.662	0.600014	1.63683e+07	2.49529e+07	2.66189e+07	1.84761e+07	1.11284e+07	1.67736e+07
		p24delta7/8/9/10/11/Emp24	Zm00001d022238	2407.58	2451.31	2366.96	2714.95	2795.85	2565.19	-0.16058	0.248923	0.622946			1.046	0.98841	4.20803e+07	5.32657e+07	4.13631e+07	3.2496e+07	3.64652e+07	2.57018e+07
		p24delta7/8/9/10/11/Emp24	Zm00001d047163	2.3452	1.68948	2.49176	0.431986	17.1087	25.779	-2.67449	0.0272894	0.182429
		p24beta3	Zm00001d033986	2460.83	2372.58	2473.77	2366.37	2912.68	2770.21	-0.139616	0.339494	0.713102			1.326	0.752216	9.77422e+06	1.73289e+07	1.1722e+07	8.89635e+06	8.53389e+06	6.79447e+06
		p24beta3	Zm00001d013290
		p24beta2	Zm00001d031637	2044.17	2004.1	3017.92	2661.81	3656.59	2675.36	-0.348195	0.0692479	0.325079			0.336	0.00673915	3.00855e+06	1.50844e+07	1.16299e+07	3.90475e+06	4.62244e+06	2.71136e+06	up
		p24beta2	Zm00001d049835	3230	3405.8	4324.59	3983.85	5528.33	3539.53	-0.252167	0.172633	0.526782			0.884	0.980462	3.85714e+07	6.34473e+07	5.66275e+07	2.61162e+07	4.17664e+07	3.57724e+07
		PGAP3	Zm00001d025658	906.208	902.595	1153.94	1066.22	1069.85	824.188	0.000715341	0.997579	1
		PGAP3	Zm00001d003352	673.401	529.06	540.325	409.96	478.136	549.64	0.278187	0.176379	0.532174
		PGAP3	Zm00001d027374	276.241	283.602	286.364	233.572	263.711	272.194	0.137244	0.56078	0.8635
		PGAP3	Zm00001d023226	91.6056	68.0799	107.008	156.179	146.836	107.872	-0.622884	0.0771897	0.345504
		PGAP3	Zm00001d000332
		PGAP3	Zm00001d051582
		PGAP3	Zm00001d010874	1.68259	0	0	0.0769386	0.0254434	4.85741	-1.51854	0.722015	0.920684
		PGAP3	Zm00001d010875
		PGAP3	Zm00001d048496	679.263	629.317	859.336	657.013	896.131	764.735	-0.0968892	0.621324	0.889247

## Sheet: Table S5
Table S5. DEGs that specifically expressed in each kernel compartment.
GeneID(B73, V4)	GeneID(B73, V3)	Compartment with highest CS score	Highest CS score	Wether was enriched in Plamsa membrane(GO:0005886)	Ref.
Zm00001d027409	GRMZM2G082227	EMB	1		Zhan et al., 2015
Zm00001d027500	GRMZM2G392863			yes
Zm00001d027511	GRMZM2G090568	PED	0.737025
Zm00001d027533	GRMZM2G410991	PE	0.412413
Zm00001d027539	GRMZM2G119499			yes
Zm00001d027592	AC194863.3_FG006
Zm00001d027636	GRMZM2G415390
Zm00001d027748	GRMZM2G453111	PE	0.572547
Zm00001d027809	GRMZM2G123986	EMB	0.362789
Zm00001d027863	GRMZM2G406601			yes
Zm00001d027893	GRMZM2G017616	PE	0.679042	yes
Zm00001d027948	GRMZM2G114918	PC	1
Zm00001d027965	GRMZM2G024099
Zm00001d027991	GRMZM2G132367
Zm00001d028005	GRMZM2G113821
Zm00001d028307	GRMZM2G122543	PED	0.811574
Zm00001d028355	GRMZM2G167138			yes
Zm00001d028363	GRMZM2G100714	BETL	0.563572
Zm00001d028371	GRMZM2G157197	NU	0.963149
Zm00001d028406	GRMZM2G149636
Zm00001d028409	GRMZM2G042253
Zm00001d028437	GRMZM2G359879			yes
Zm00001d028567	GRMZM2G160198
Zm00001d028615	GRMZM2G112925	BETL	0.916562	yes
Zm00001d028707	GRMZM2G030880	PC	0.73888
Zm00001d028750	GRMZM2G053669	PE	0.843452
Zm00001d028775	GRMZM2G307992	BETL	0.917218
Zm00001d028776	GRMZM2G307992	BETL	0.917218
Zm00001d028808	GRMZM2G010909	PC	0.567233
Zm00001d028809	GRMZM2G010545/GRMZM2G313934
Zm00001d028814	GRMZM2G112538	PC	0.789533
Zm00001d028815	GRMZM2G112524
Zm00001d028952	GRMZM2G180889
Zm00001d028953	GRMZM2G128644	PED	1
Zm00001d028962	GRMZM2G030272
Zm00001d029010	GRMZM2G003424	EMB	0.922085
Zm00001d029025	GRMZM2G050077	NU	0.430112	yes
Zm00001d029040	GRMZM2G016480	EMB	0.357845	yes
Zm00001d029061	GRMZM2G353195	EMB	0.639452
Zm00001d029067	GRMZM2G075988			yes
Zm00001d029181	GRMZM2G566688
Zm00001d029293	GRMZM2G147698
Zm00001d029321	GRMZM2G127150			yes
Zm00001d029341	GRMZM2G100452	BETL	0.848684
Zm00001d029359	GRMZM2G311036
Zm00001d029397	GRMZM2G179792	PC	0.561436	yes
Zm00001d029407	GRMZM2G305400	BETL	0.817392
Zm00001d029437	GRMZM2G311656
Zm00001d029499	GRMZM2G313009	PC	0.688205
Zm00001d029573	GRMZM5G852170/GRMZM5G892991	/EMB	/0.785561292790208
Zm00001d029590	GRMZM2G074138
Zm00001d029620	AC199541.4_FG004
Zm00001d029631	GRMZM2G401374	BETL	0.762121
Zm00001d029688	GRMZM2G066441
Zm00001d029744	GRMZM2G099467	PE	0.313422
Zm00001d029827	GRMZM2G177391	BETL	0.962056
Zm00001d029906	GRMZM2G342246	BETL	0.964119
Zm00001d029955	GRMZM2G058149
Zm00001d030032	GRMZM2G094168	PC	0.468224
Zm00001d030069	GRMZM2G123140	AL	0.503237
Zm00001d030101	GRMZM2G057690
Zm00001d030105	GRMZM5G855014
Zm00001d030129	GRMZM2G457147			yes
Zm00001d030130	GRMZM2G478212			yes
Zm00001d030363	GRMZM2G433184
Zm00001d030364	GRMZM2G076327	ESR	0.945998
Zm00001d030544	GRMZM2G159587
Zm00001d030577	GRMZM2G093020	PED	0.956897
Zm00001d030587	GRMZM2G173404
Zm00001d030707	GRMZM2G116386	BETL	0.897939
Zm00001d030727	GRMZM2G123900
Zm00001d030737	GRMZM2G403620
Zm00001d030777	GRMZM2G091616/GRMZM5G890796
Zm00001d030855	AF546187.1_FG007
Zm00001d030858	AF546187.1_FG012
Zm00001d030867	GRMZM2G137293
Zm00001d030915	GRMZM2G428216	PC	0.925769
Zm00001d030947	GRMZM2G017584
Zm00001d031091	GRMZM2G488692	BETL	0.796826
Zm00001d031148	GRMZM2G443308
Zm00001d031158	GRMZM2G402631
Zm00001d031171	GRMZM2G356653
Zm00001d031180	GRMZM2G478599	ESR	0.965747
Zm00001d031187	GRMZM2G067162	AL	0.770354
Zm00001d031220	GRMZM2G108135	PC	0.746127
Zm00001d031221	GRMZM5G893912	PED	0.850465	yes
Zm00001d031222	GRMZM2G310947			yes
Zm00001d031230	AC195785.3_FG004	EMB	0.55218	yes
Zm00001d031257	GRMZM2G023847	PED	0.970083	yes
Zm00001d031261	GRMZM2G467187			yes
Zm00001d031351	AC211196.3_FG004/AC213670.4_FG004/GRMZM2G050481			yes
Zm00001d031428	GRMZM2G141320	EMB	0.822222
Zm00001d031498	GRMZM2G016079	BETL	0.94706
Zm00001d031499	GRMZM2G480434	BETL	0.709019
Zm00001d031500	GRMZM2G041996	BETL	0.964884
Zm00001d031501	GRMZM2G033656	BETL	0.952291
Zm00001d031543	GRMZM2G132712	PED	0.376975	yes
Zm00001d031619	GRMZM2G114841	PED	1
Zm00001d031677	GRMZM2G048129	PC	0.581716
Zm00001d031697	GRMZM2G332294	BETL	0.697003
Zm00001d031726	GRMZM2G175396
Zm00001d031837	GRMZM2G133413
Zm00001d031861	GRMZM2G028386	BETL	0.996082	yes
Zm00001d031971	GRMZM2G456217	NU	0.668148
Zm00001d032023	AC185611.3_FG001	EMB	0.810139
Zm00001d032035	GRMZM2G089528
Zm00001d032118	GRMZM2G079928
Zm00001d032120	GRMZM2G059397			yes
Zm00001d032238	GRMZM2G092595
Zm00001d032381	GRMZM2G090264	BETL	0.572387
Zm00001d032398	GRMZM2G451506	CZ	0.885855
Zm00001d032409	GRMZM2G075229			yes
Zm00001d032448	GRMZM2G045082	BETL	0.962751
Zm00001d032458	GRMZM2G181236
Zm00001d032578	GRMZM2G456452
Zm00001d032631	GRMZM2G429533
Zm00001d032744	GRMZM2G001764	EMB	0.644237	yes
Zm00001d032745	GRMZM2G001812	EMB	0.663374	yes
Zm00001d032797	GRMZM2G464680
Zm00001d032825	GRMZM2G067315	PED	0.847281
Zm00001d032850	GRMZM2G154090	EMB	0.950393	yes
Zm00001d032869	GRMZM5G896540			yes
Zm00001d032903	GRMZM2G095452	BETL	0.989811
Zm00001d032922	GRMZM2G011357	PC	0.919452
Zm00001d032946	GRMZM2G057093
Zm00001d032947	GRMZM2G162505	BETL	0.765371
Zm00001d032981	GRMZM2G168222
Zm00001d033038	GRMZM2G080355
Zm00001d033169	GRMZM2G532387
Zm00001d033188	GRMZM2G058244
Zm00001d033279	GRMZM2G341410	PED	1
Zm00001d033401	GRMZM2G409093
Zm00001d033469	GRMZM2G359127	EMB	0.395282
Zm00001d033539	GRMZM2G075974	NU	0.849061
Zm00001d033624	GRMZM2G109056
Zm00001d033650	AC217401.3_FG001	BETL	0.970418
Zm00001d033747	GRMZM2G024104	PED	0.385964	yes
Zm00001d033805	GRMZM5G826838
Zm00001d033824	GRMZM2G447218
Zm00001d033909	GRMZM2G090043	AL	0.805976
Zm00001d033968	GRMZM2G460594	NU	0.578494
Zm00001d034020	GRMZM2G099907
Zm00001d034173	GRMZM2G345582
Zm00001d034206	GRMZM2G029314	AL	0.440092
Zm00001d034237	AC235547.1_FG005			yes
Zm00001d034239	GRMZM5G837018			yes
Zm00001d034382	GRMZM2G035890	BETL	1
Zm00001d034410	GRMZM2G371210	EMB	0.597349
Zm00001d034413	GRMZM2G026703
Zm00001d034418	GRMZM2G342856
Zm00001d034453	GRMZM2G015892
Zm00001d034461	GRMZM2G046163
Zm00001d034501	GRMZM2G137321	PED	0.530411	yes
Zm00001d034547	GRMZM2G012224
Zm00001d034562	GRMZM2G104125			yes
Zm00001d034588	GRMZM2G127404	BETL	0.347895
Zm00001d034596	GRMZM2G027068	EMB	0.589587
Zm00001d034634	GRMZM2G155525
Zm00001d034641	GRMZM2G061626	PED	0.774624
Zm00001d034672	GRMZM2G093246			yes
Zm00001d034678	GRMZM2G045781	EMB	0.363768	yes
Zm00001d034702	GRMZM2G120440	EMB	0.40286
Zm00001d048588	GRMZM2G018254
Zm00001d048615	GRMZM2G082544	PE	0.543582
Zm00001d048622	GRMZM5G843972	BETL	0.915285
Zm00001d048623	GRMZM2G048136	BETL	0.94508
Zm00001d048630	GRMZM2G107302	BETL	0.938254
Zm00001d048656	GRMZM2G067485
Zm00001d048804	GRMZM2G076435	BETL	0.829323
Zm00001d048806	GRMZM2G088365
Zm00001d048807	GRMZM2G088441
Zm00001d048808	GRMZM2G044625/GRMZM2G045387/GRMZM2G346895
Zm00001d048809	GRMZM2G044625/GRMZM2G045387/GRMZM2G346895
Zm00001d048810	GRMZM2G044625/GRMZM2G045387/GRMZM2G346895
Zm00001d048812	GRMZM2G346897
Zm00001d048813	GRMZM2G044152
Zm00001d048817	GRMZM2G160739
Zm00001d048818	GRMZM2G160739
Zm00001d048847	GRMZM2G404459
Zm00001d048848	GRMZM2G053120/GRMZM2G059620/GRMZM2G353272
Zm00001d048849	GRMZM2G053120/GRMZM2G059620/GRMZM2G353272
Zm00001d048850	GRMZM2G053120/GRMZM2G059620/GRMZM2G353272
Zm00001d048851	GRMZM2G053120/GRMZM2G059620/GRMZM2G353272
Zm00001d048852	GRMZM2G353268
Zm00001d048896	GRMZM2G099353	ESR	0.42461
Zm00001d048903	GRMZM2G133781	ESR	0.936905
Zm00001d048907	GRMZM2G456471	BETL	0.31079
Zm00001d048914	GRMZM2G157247
Zm00001d048920	GRMZM2G132162	BETL	0.986727
Zm00001d048926	GRMZM2G122706	BETL	0.556531
Zm00001d048962	GRMZM2G011896	BETL	0.904083	yes
Zm00001d048994	GRMZM2G393002			yes
Zm00001d049034	GRMZM2G009854	BETL	0.929627
Zm00001d049092	GRMZM2G104147	BETL	0.386236	yes
Zm00001d049143	GRMZM2G148188	BETL	0.689258
Zm00001d049185	GRMZM5G846314	BETL	0.990472
Zm00001d049228	GRMZM2G112894	PED	0.690738
Zm00001d049243	GRMZM2G397687
Zm00001d049292	GRMZM2G389944
Zm00001d049359	GRMZM2G090469/GRMZM5G834199			yes
Zm00001d049380	GRMZM2G093900	PED	0.459532
Zm00001d049381	GRMZM2G174719	PC	0.382904
Zm00001d049471	GRMZM2G309109
Zm00001d049476	GRMZM2G026939
Zm00001d049508	AC212227.3_FG006
Zm00001d049536	AC203909.3_FG007	BETL	0.995814
Zm00001d049561	GRMZM2G390150	PC	0.421157
Zm00001d049576	GRMZM2G152655	BETL	0.893743
Zm00001d049607	GRMZM2G017533
Zm00001d049722	GRMZM2G300141
Zm00001d049763	GRMZM2G009214	EMB	0.62912
Zm00001d049804	GRMZM2G052357
Zm00001d049911	AC202707.3_FG002
Zm00001d049922	GRMZM2G106165
Zm00001d049948	GRMZM2G085960	PE	0.355863
Zm00001d050032	GRMZM2G068506	CSE	0.876079
Zm00001d050069	GRMZM2G007736	BETL	0.750565
Zm00001d050074	GRMZM2G011806	AL	0.355906	yes
Zm00001d050082	GRMZM2G175499
Zm00001d050102	GRMZM2G395247	BETL	0.490013
Zm00001d050132	GRMZM2G438007			yes
Zm00001d050178	GRMZM2G133394	PE	0.330991
Zm00001d050200	GRMZM2G016145	BETL	0.993877
Zm00001d050260	GRMZM2G379445	ESR	0.906352	yes
Zm00001d050293	GRMZM2G366659	EMB	0.541007
Zm00001d050302	GRMZM2G138259
Zm00001d050303	GRMZM2G103186	BETL	0.782895	yes
Zm00001d050317	GRMZM2G542847
Zm00001d050326	GRMZM2G415219	BETL	0.854623
Zm00001d050428	GRMZM2G035268	NU	0.593445
Zm00001d050456	AC184794.2_FG003	BETL	0.998119	yes
Zm00001d050479	GRMZM2G369721	BETL	0.68527
Zm00001d050529	GRMZM2G377686
Zm00001d050594	AC232321.1_FG008
Zm00001d050737	GRMZM2G171080	PE	0.44004	yes
Zm00001d050893	GRMZM5G898290
Zm00001d050899	GRMZM2G151230			yes
Zm00001d050922	GRMZM2G518963
Zm00001d050924	GRMZM2G324976			yes
Zm00001d050973	GRMZM2G139670	BETL	1
Zm00001d050992	GRMZM2G087323
Zm00001d051081	GRMZM2G133226
Zm00001d051119	GRMZM2G047167	EMB	0.579067
Zm00001d051161	GRMZM2G160541
Zm00001d051193	GRMZM2G368398			yes
Zm00001d051350	GRMZM2G048621
Zm00001d051383	GRMZM2G174537	NU	0.862435	yes
Zm00001d051453	GRMZM2G030240	EMB	0.389001
Zm00001d051525	GRMZM2G112456	EMB	0.306998	yes
Zm00001d051573	GRMZM2G069365	EMB	0.993248
Zm00001d051746	GRMZM2G122715	EMB	0.348945
Zm00001d051932	GRMZM2G099097	EMB	0.794983	yes
Zm00001d051945	GRMZM2G466545	BETL	0.745001	yes
Zm00001d051956	GRMZM2G140901	NU	0.669296
Zm00001d052034	GRMZM2G010491
Zm00001d052117	GRMZM5G815154	ESR	0.996744
Zm00001d052152	GRMZM2G011110	PED	0.820277
Zm00001d052155	GRMZM2G060630			yes
Zm00001d052171	GRMZM2G015941	PE	0.586316	yes
Zm00001d052294	GRMZM2G451325	PED	0.301952	yes
Zm00001d052323	GRMZM2G089819			yes
Zm00001d052338	GRMZM5G887130			yes
Zm00001d052415	GRMZM2G146720	PE	0.741683	yes
Zm00001d052424	AC213432.2_FG004	ESR	0.841377
Zm00001d052434	GRMZM5G877788	NU	0.775812	yes
Zm00001d052435	GRMZM2G336448	NU	0.679754	yes
Zm00001d052461	GRMZM2G140011	BETL	0.368211
Zm00001d052537	GRMZM2G132880			yes
Zm00001d052578	GRMZM2G302499
Zm00001d052586	GRMZM2G045704	BETL	0.706345	yes
Zm00001d052602	AC185217.3_FG007			yes
Zm00001d052653	GRMZM2G441541			yes
Zm00001d052654	GRMZM2G142342
Zm00001d052759	GRMZM2G406552
Zm00001d052788	GRMZM2G124053	BETL	0.578877
Zm00001d052792	GRMZM2G044107/GRMZM2G343818	PE/	0.786929192604509/
Zm00001d052935	GRMZM2G046111	BETL	0.986094
Zm00001d052939	GRMZM2G079491
Zm00001d052949	GRMZM2G039878
Zm00001d052981	GRMZM2G119287	EMB	0.606929
Zm00001d053055	GRMZM2G059706	PED	0.747329
Zm00001d053095	GRMZM2G125386	BETL	0.863768
Zm00001d053098	GRMZM5G803611	BETL	0.514091
Zm00001d053108	GRMZM2G158400	BETL	0.971296
Zm00001d053113	GRMZM2G138392	BETL	0.989641
Zm00001d053114	GRMZM2G136771	BETL	0.982836
Zm00001d053143	GRMZM2G332505	BETL	0.552755	yes
Zm00001d053234	GRMZM2G481440			yes
Zm00001d053288	GRMZM2G051185			yes
Zm00001d053329	GRMZM2G039942/GRMZM2G040020/GRMZM2G101497	/BETL/BETL	0.658934434017038/0.851685270772061
Zm00001d053331	GRMZM2G039942/GRMZM2G040020/GRMZM2G101497	/BETL/BETL	0.658934434017038/0.851685270772061
Zm00001d053394	GRMZM2G474119	PE	0.462606
Zm00001d053432	GRMZM2G038365			yes
Zm00001d053557	GRMZM2G410293	BETL	0.952501
Zm00001d053563	GRMZM2G111886
Zm00001d053600	GRMZM2G078799	BETL	0.986543
Zm00001d053675	GRMZM2G015419	PED	0.848149	yes
Zm00001d053695	GRMZM2G026151	AL	0.484149	yes
Zm00001d053783	GRMZM2G010152	BETL	0.701528	yes
Zm00001d053785	GRMZM2G115340
Zm00001d053845	GRMZM5G834952
Zm00001d053895	GRMZM2G139372	BETL	0.949127
Zm00001d054044	GRMZM2G079348	PE	0.987664
Zm00001d001781	GRMZM2G015136			yes
Zm00001d001802	GRMZM2G459874	PED	0.577194
Zm00001d001852	GRMZM2G068202
Zm00001d001900	GRMZM2G010435	PC	0.371271
Zm00001d001990	GRMZM2G391746	EMB	0.706592
Zm00001d002011	GRMZM2G067463	BETL	1
Zm00001d002025	GRMZM2G086573	EMB	0.939393
Zm00001d002063	GRMZM2G160523
Zm00001d002074	GRMZM2G474039
Zm00001d002119	GRMZM2G072850	EMB	0.827913	yes
Zm00001d002132	GRMZM2G036262
Zm00001d002252	GRMZM2G002559	PE	0.518541
Zm00001d002256	GRMZM5G897776
Zm00001d002276	GRMZM2G084325	BETL	0.946576
Zm00001d002283	GRMZM2G165060	PC	0.554612	yes
Zm00001d002301	GRMZM2G089282
Zm00001d002316	GRMZM2G007791	PED	0.556926
Zm00001d002343	GRMZM2G045849			yes
Zm00001d002408	GRMZM2G090872
Zm00001d002410	GRMZM2G392125	CZ	0.301196
Zm00001d002432	GRMZM2G374203/GRMZM5G856943	EMB/	0.347279190593383/
Zm00001d002436	GRMZM2G125669	PED	0.572938
Zm00001d002441	GRMZM2G313020
Zm00001d002534	GRMZM2G010011	PE	0.303834	yes
Zm00001d002569	GRMZM2G038835
Zm00001d002592	GRMZM2G164405	PC	0.454438
Zm00001d002673	GRMZM2G109865			yes
Zm00001d002707	GRMZM2G120016	ESR	0.74771
Zm00001d002802	GRMZM2G168917			yes
Zm00001d002803	GRMZM2G465188			yes
Zm00001d002806	GRMZM2G131982	BETL	0.984917
Zm00001d002829	GRMZM2G054795	EMB	0.995127
Zm00001d002842	GRMZM2G122937			yes
Zm00001d002847	GRMZM2G354909			yes
Zm00001d002874	GRMZM2G157196	BETL	0.445018
Zm00001d002888	GRMZM2G364328	BETL	0.993759	yes
Zm00001d002899	GRMZM2G108153
Zm00001d002960	GRMZM2G474575	BETL	0.600476
Zm00001d003015	GRMZM2G118345	PED	0.931006
Zm00001d003016	GRMZM2G441347	PE	0.716492
Zm00001d003062	GRMZM2G048366	EMB	0.780749
Zm00001d003162	GRMZM2G095598
Zm00001d003184	GRMZM2G027683	BETL	1
Zm00001d003219	AC233903.1_FG002
Zm00001d003228	GRMZM2G023204			yes
Zm00001d003247	GRMZM2G102183	PED	0.612926
Zm00001d003283	GRMZM2G135387	PE	0.890681
Zm00001d003349	GRMZM2G107199	BETL	0.810003
Zm00001d003399	GRMZM2G394321			yes
Zm00001d003446	GRMZM2G065073	BETL	0.893147	yes
Zm00001d003512	GRMZM2G127139	PED	0.420051
Zm00001d003524	GRMZM2G126062
Zm00001d003554	GRMZM2G331701
Zm00001d003615	GRMZM2G047681	PED	0.580288
Zm00001d003666	GRMZM2G458879	BETL	0.829991	yes
Zm00001d003712	GRMZM2G044132/GRMZM5G806182
Zm00001d003749	AC233887.1_FG005	PED	0.981632
Zm00001d003776	GRMZM2G119689	BETL	0.953638	yes
Zm00001d003830	GRMZM2G437912	PED	0.801241
Zm00001d003869	GRMZM2G084462	BETL	0.772827
Zm00001d003990	AC202435.3_FG003
Zm00001d004018	GRMZM2G071219
Zm00001d004075	GRMZM2G157027	BETL	0.905019
Zm00001d004102	GRMZM2G013612
Zm00001d004129	AC209624.2_FG003
Zm00001d004130	AC209624.2_FG001
Zm00001d004197	GRMZM2G057136			yes
Zm00001d004225	AC212447.3_FG001
Zm00001d004335	GRMZM5G803404	BETL	0.897423	yes
Zm00001d004358	GRMZM2G109879	EMB	0.460004
Zm00001d004366	GRMZM2G334336	ESR	0.368956
Zm00001d004380	GRMZM2G079616
Zm00001d004390	GRMZM2G308046			yes
Zm00001d004442	GRMZM2G167658			yes
Zm00001d004467	GRMZM2G141383	EMB	1
Zm00001d004524	GRMZM2G076343
Zm00001d004738	GRMZM2G088778
Zm00001d004805	GRMZM2G006985	BETL	0.95683
Zm00001d004903	GRMZM2G135990
Zm00001d004909	GRMZM2G024495			yes
Zm00001d004913	GRMZM2G042897			yes
Zm00001d004966	GRMZM2G026556	PE	0.614839
Zm00001d005124	GRMZM2G088293
Zm00001d005421	GRMZM2G092125	PED	0.524506	yes
Zm00001d005454	GRMZM2G173809
Zm00001d005607	GRMZM2G177349
Zm00001d005620	GRMZM2G110816	BETL	0.768187
Zm00001d005735	GRMZM2G040840			yes
Zm00001d005742	GRMZM2G475536	EMB	0.866584
Zm00001d005766	GRMZM2G088819
Zm00001d005781	GRMZM2G036832			yes
Zm00001d005793	GRMZM2G060429	CSE	0.945571
Zm00001d005859	GRMZM2G134351/GRMZM2G153925
Zm00001d005890	GRMZM2G138468
Zm00001d005917	GRMZM2G066516	PE	0.321425
Zm00001d005923	GRMZM2G405559
Zm00001d005936	GRMZM2G015753
Zm00001d006010	GRMZM2G080466	PED	0.834942
Zm00001d006034	GRMZM2G159926	PC	0.346257
Zm00001d006132	GRMZM2G040965			yes
Zm00001d006173	GRMZM2G035170
Zm00001d006221	GRMZM2G002807	EMB	0.595031
Zm00001d006254	GRMZM2G108991	PE	0.430133
Zm00001d006257	GRMZM2G108912	BETL	0.332761	yes
Zm00001d006297	GRMZM2G117865	AL	0.945789	yes
Zm00001d006364	GRMZM2G146745
Zm00001d006420	GRMZM2G172429	EMB	0.698809
Zm00001d006538	GRMZM5G846916			yes
Zm00001d006549	GRMZM5G864498			yes
Zm00001d006647	GRMZM2G032042	NU	0.961055
Zm00001d006688	GRMZM2G062156			yes
Zm00001d006697	GRMZM2G024708			yes
Zm00001d006791	AC199820.4_FG006	BETL	0.994267
Zm00001d006877	GRMZM2G124919
Zm00001d006883	GRMZM2G056467
Zm00001d006913	GRMZM2G117564			yes
Zm00001d006915	AC194203.3_FG003/GRMZM2G416935
Zm00001d006941	GRMZM2G323082
Zm00001d006947	GRMZM2G075244
Zm00001d006948	GRMZM2G075461
Zm00001d007015	GRMZM2G053833	PED	0.407576
Zm00001d007076	GRMZM2G459363
Zm00001d007082	GRMZM2G163826			yes
Zm00001d007159	GRMZM2G383937	BETL	0.984747	yes
Zm00001d007175	GRMZM2G172485			yes
Zm00001d007187	GRMZM2G003409	BETL	0.593779
Zm00001d007251	GRMZM2G068220
Zm00001d007310	AC198700.2_FG004	BETL	0.513415	yes
Zm00001d007350	GRMZM2G152969
Zm00001d007368	GRMZM2G110894
Zm00001d007394	GRMZM2G130379
Zm00001d007443	GRMZM2G107922	BETL	0.886347
Zm00001d007444	GRMZM2G107931	BETL	0.949835
Zm00001d007447	GRMZM5G812796	BETL	0.891313
Zm00001d007466	GRMZM2G022863/GRMZM2G040932
Zm00001d007470	GRMZM2G426158	BETL	0.993101
Zm00001d007471	GRMZM2G055594/GRMZM2G055621	BETL/BETL	0.981048110796227/0.97370171848098
Zm00001d007491	GRMZM2G433731
Zm00001d007592	GRMZM2G078548	ESR	0.61474
Zm00001d007654	GRMZM2G137525	BETL	0.957953
Zm00001d007789	GRMZM2G135013	AL	0.608622	yes
Zm00001d007831	GRMZM2G176375			yes
Zm00001d007840	GRMZM2G146688
Zm00001d007845	GRMZM5G827174	CZ	0.488303
Zm00001d007846	GRMZM2G345189	BETL	0.936323
Zm00001d007915	GRMZM2G098637			yes
Zm00001d007918	GRMZM2G139467	PED	0.639602
Zm00001d007935	GRMZM2G097967
Zm00001d007941	GRMZM2G083094	BETL	0.990581
Zm00001d007967	GRMZM2G079962	AL	0.436225
Zm00001d039245	GRMZM5G832490/GRMZM5G871347	/AL	/0.764214119325684
Zm00001d039264	GRMZM2G087103/GRMZM5G825437	/AL	/0.33057387429301
Zm00001d039346	GRMZM2G060991	BETL	0.74713
Zm00001d039364	GRMZM2G102811			yes
Zm00001d039430	GRMZM2G055434	BETL	0.926528	yes
Zm00001d039497	GRMZM2G499197
Zm00001d039618	GRMZM2G115574	BETL	0.932829
Zm00001d039638	GRMZM2G113626	AL	0.589877
Zm00001d039650	GRMZM2G138750	EMB	0.897874
Zm00001d039670	GRMZM2G054559			yes
Zm00001d039749	GRMZM2G368865/GRMZM5G819035	PED/	0.918232226484594/
Zm00001d039764	GRMZM2G088443	PC	0.803374
Zm00001d039880	GRMZM2G034534	PE	0.454716
Zm00001d040020	GRMZM2G121066	PE	0.671417
Zm00001d040028	GRMZM2G011523	PE	0.951232
Zm00001d040035	GRMZM2G086727	BETL	0.971886
Zm00001d040040	GRMZM2G055999	EMB	0.757216
Zm00001d040046	GRMZM2G061758	EMB	0.861993
Zm00001d040100	GRMZM2G177991	BETL	0.990873
Zm00001d040107	AC183315.4_FG006	NU	0.916508
Zm00001d040129	GRMZM2G082780
Zm00001d040158	GRMZM2G079807
Zm00001d040160	GRMZM2G171677	PE	0.585335	yes
Zm00001d040244	GRMZM2G178875
Zm00001d040247	GRMZM2G094523	BETL	0.988054
Zm00001d040285	GRMZM2G402977
Zm00001d040297	GRMZM2G332259	PE	0.481211
Zm00001d040310	GRMZM2G132913
Zm00001d040423	GRMZM2G111731
Zm00001d040426	GRMZM2G083239	EMB	1
Zm00001d040468	GRMZM2G161310	BETL	0.882238	yes
Zm00001d040477	GRMZM2G130348
Zm00001d040479	GRMZM2G435393
Zm00001d040505	GRMZM2G311401	BETL	0.994069	yes
Zm00001d040638	AC220972.3_FG001			yes
Zm00001d040679	GRMZM5G811948			yes
Zm00001d040682	GRMZM5G818655	PC	0.760411
Zm00001d040705	GRMZM2G107228	PC	0.994928
Zm00001d040805	GRMZM2G034896	PE	0.959788	yes
Zm00001d040878	GRMZM2G384463
Zm00001d041082	AC214360.3_FG001	PC	0.899184
Zm00001d041204	GRMZM2G106748
Zm00001d041236	GRMZM2G391794	BETL	0.72917	yes
Zm00001d041258	GRMZM2G119523
Zm00001d041327	GRMZM2G061527	AL	0.767384	yes
Zm00001d041332	GRMZM2G086835	BETL	0.599638
Zm00001d041513	GRMZM2G018593			yes
Zm00001d041523	GRMZM2G332703	BETL	0.826683
Zm00001d041576	GRMZM2G047626	PED	0.884838
Zm00001d041671	GRMZM2G175976	BETL	0.985753
Zm00001d041685	GRMZM2G301663
Zm00001d041690	GRMZM2G155073
Zm00001d041709	GRMZM2G155998	NU	0.6461
Zm00001d041741	GRMZM2G349187
Zm00001d041769	GRMZM2G118241	PED	0.517637
Zm00001d041818	GRMZM5G803355	BETL	0.942695
Zm00001d041822	GRMZM2G087413	BETL	0.743467
Zm00001d041925	GRMZM2G172248
Zm00001d042056	GRMZM2G426046	PED	0.430784	yes
Zm00001d042096	GRMZM2G428168	BETL	0.416305	yes
Zm00001d042135	GRMZM2G116554
Zm00001d042157	GRMZM2G024858/GRMZM2G125012/GRMZM2G172710	/NU/	/0.331052081633345/
Zm00001d042226	AC196417.3_FG008	BETL	0.966548
Zm00001d042229	GRMZM2G158407	BETL	0.917182
Zm00001d042231	GRMZM2G091445	BETL	0.937352
Zm00001d042244	GRMZM2G084779			yes
Zm00001d042270	GRMZM2G031528	EMB	0.888675
Zm00001d042285	AC203535.4_FG007			yes
Zm00001d042322	GRMZM2G085420			yes
Zm00001d042336	GRMZM2G001497	BETL	1
Zm00001d042388	AC214534.3_FG010/GRMZM5G816423/GRMZM5G846152	PED/PE	0.350224447513812/0.817273552721552
Zm00001d042514	GRMZM2G015923
Zm00001d042540	GRMZM2G156861	PE	0.962936
Zm00001d042637	GRMZM2G167253	PED	0.612885	yes
Zm00001d042680	GRMZM2G470454
Zm00001d042777	GRMZM2G060216	BETL	0.85773
Zm00001d042809	GRMZM2G127949	ESR	0.487951	yes
Zm00001d042811	GRMZM2G003682
Zm00001d042856	GRMZM2G043605	PE	0.538651
Zm00001d042862	GRMZM2G065557	PED	0.953987
Zm00001d042868	GRMZM2G178533	PC	0.625209
Zm00001d042918	GRMZM2G463415	PED	0.304892
Zm00001d042993	GRMZM2G043095			yes
Zm00001d043166	GRMZM2G004858
Zm00001d043174	GRMZM2G138074	PC	0.565807	yes
Zm00001d043231	GRMZM2G386276	BETL	0.866055
Zm00001d043232	GRMZM2G085392	BETL	0.89187
Zm00001d043238	GRMZM2G321839	PE	0.517589	yes
Zm00001d043253	GRMZM2G322728	AL	0.790237	yes
Zm00001d043278	GRMZM2G136710	BETL	0.753493
Zm00001d043289	GRMZM2G127453	NU	0.499697
Zm00001d043299	AC190623.3_FG001	PE	0.427332
Zm00001d043357	GRMZM2G128531	BETL	0.953005
Zm00001d043375	GRMZM2G158807	PED	0.843085	yes
Zm00001d043453	GRMZM2G010762	BETL	0.967181	yes
Zm00001d043479	GRMZM2G055898
Zm00001d043491	GRMZM2G474326
Zm00001d043512	GRMZM2G177883			yes
Zm00001d043528	GRMZM5G886177	BETL	0.382306
Zm00001d043540	GRMZM2G330229	ESR	0.493332
Zm00001d043544	GRMZM2G122072	PED	0.706036
Zm00001d043563	GRMZM5G879882			yes
Zm00001d043581	GRMZM2G014499	ESR	0.63574	yes
Zm00001d043587	GRMZM2G014770
Zm00001d043601	GRMZM2G159724	PE	0.316749	yes
Zm00001d043610	GRMZM2G468111	CZ	0.374617
Zm00001d043612	GRMZM2G099166	ESR	0.438717
Zm00001d043616	GRMZM2G112222	BETL	0.915291
Zm00001d043617	GRMZM2G112205
Zm00001d043652	GRMZM2G425249	PED	0.636069
Zm00001d043665	GRMZM2G131099	PED	0.962067
Zm00001d043699	GRMZM2G111666	BETL	1
Zm00001d043713	GRMZM2G418256
Zm00001d043716	GRMZM2G107754	BETL	0.929638
Zm00001d043752	GRMZM2G051683	PE	0.528727
Zm00001d043762	GRMZM5G808836/GRMZM5G833207			yes
Zm00001d043795	GRMZM2G056388			yes
Zm00001d043829	GRMZM2G073244
Zm00001d043879	GRMZM2G037469	BETL	0.789039
Zm00001d043954	GRMZM2G122335	BETL	0.557431
Zm00001d043988	GRMZM2G453805	PED	0.98059
Zm00001d044045	GRMZM2G087150	PE	0.784408
Zm00001d044050	GRMZM2G094736	BETL	0.955491
Zm00001d044095	GRMZM2G348512	BETL	0.567523	yes
Zm00001d044106	GRMZM5G888620	CSE	0.342807
Zm00001d044112	GRMZM2G327357	ESR	0.947187
Zm00001d044171	GRMZM2G105140	BETL	0.838091
Zm00001d044173	GRMZM2G042421			yes
Zm00001d044253	GRMZM2G061723	PE	0.676298
Zm00001d044302	GRMZM2G430266	NU	0.624471
Zm00001d044339	GRMZM2G071021	PE	0.930245
Zm00001d044340	GRMZM2G097706	PE	0.338178
Zm00001d044442	GRMZM5G874955	PED	0.661521	yes
Zm00001d044533	GRMZM2G011592	BETL	0.305667	yes
Zm00001d044534	GRMZM2G151319	EMB	1
Zm00001d044618	GRMZM2G467123	BETL	0.614127
Zm00001d044634	GRMZM2G143608
Zm00001d044639	GRMZM2G075884	AL	0.592246	yes
Zm00001d044652	GRMZM2G014610	ESR	0.81059	yes
Zm00001d012882	GRMZM2G148962			yes
Zm00001d012909	AC186166.3_FG008/GRMZM2G133407	/BETL	/0.744875274073542
Zm00001d013004	GRMZM2G423139	PED	1
Zm00001d013057	GRMZM5G883250
Zm00001d013099	GRMZM2G124229	PC	0.408107
Zm00001d013212	GRMZM2G176085
Zm00001d013229	GRMZM2G095185/GRMZM2G394688	/PED	/0.320280730202567
Zm00001d013230	GRMZM2G090432
Zm00001d013295	GRMZM2G051403
Zm00001d013364	GRMZM2G164470	BETL	0.986904
Zm00001d013398	GRMZM2G093139	PE	0.325277
Zm00001d013458	GRMZM2G063355
Zm00001d013493	GRMZM2G102760	PE	0.353211
Zm00001d013527	GRMZM2G076634	PC	1	yes
Zm00001d013759	GRMZM2G074871	BETL	0.708444
Zm00001d013760	GRMZM2G375947			yes
Zm00001d013798	GRMZM2G156748
Zm00001d013799	GRMZM2G062470	EMB	0.547128	yes
Zm00001d013825	GRMZM2G337330	PC	0.903332
Zm00001d013934	GRMZM2G032910
Zm00001d013937	GRMZM2G073351	EMB	0.915558
Zm00001d014032	GRMZM2G034385	EMB	1
Zm00001d014129	GRMZM2G381453			yes
Zm00001d014165	GRMZM2G418031
Zm00001d014166	GRMZM2G144420	PED	0.375761	yes
Zm00001d014181	GRMZM2G466835	BETL	0.671135
Zm00001d014366	GRMZM2G076985			yes
Zm00001d014474	GRMZM2G020657	BETL	0.976117
Zm00001d014482	GRMZM2G010636
Zm00001d014485	GRMZM2G026396	BETL	1
Zm00001d014556	AC204048.3_FG002
Zm00001d014608	GRMZM2G080183	NU	0.872429
Zm00001d014648	GRMZM2G162093
Zm00001d014703	GRMZM2G089132	EMB	0.604643
Zm00001d014723	GRMZM2G133262	BETL	0.790257
Zm00001d014748	GRMZM2G050450	PED	0.909001
Zm00001d014774	GRMZM2G361993	BETL	0.486876
Zm00001d014820	GRMZM2G132331
Zm00001d014846	AC235548.1_FG002	BETL	0.831132
Zm00001d014918	GRMZM2G374475	PE	0.858232
Zm00001d014945	GRMZM2G173192
Zm00001d014983	GRMZM2G020146	NU	0.388819
Zm00001d015067	GRMZM2G141911	NU	0.977544	yes
Zm00001d015129	GRMZM5G831200	PE	0.845288
Zm00001d015138	GRMZM2G017229/GRMZM2G017249	/PE	/0.452484590840205
Zm00001d015140	GRMZM2G493549
Zm00001d015227	GRMZM2G010944
Zm00001d015292	GRMZM2G482256	BETL	0.895519
Zm00001d015397	AC207043.3_FG002	PED	0.889333
Zm00001d015477	GRMZM2G083526	PC	0.668971	yes
Zm00001d015515	GRMZM2G120320
Zm00001d015559	GRMZM2G109805	NU	0.67461
Zm00001d015609	GRMZM2G038001			yes
Zm00001d015665	GRMZM2G080083
Zm00001d015717	AC212354.3_FG002
Zm00001d015772	GRMZM2G070744
Zm00001d015805	GRMZM2G113579
Zm00001d015868	GRMZM2G323553	BETL	0.586263
Zm00001d015884	GRMZM2G024024	AL	0.594205	yes
Zm00001d015912	GRMZM2G137954			yes
Zm00001d016052	GRMZM2G048450	BETL	0.871966
Zm00001d016082	GRMZM2G060253
Zm00001d016136	GRMZM2G384913
Zm00001d016149	GRMZM2G114675	PE	0.487885	yes
Zm00001d016281	GRMZM2G132632	PED	0.44023
Zm00001d016285	GRMZM2G176206	PED	0.377216	yes
Zm00001d016357	GRMZM2G180740
Zm00001d016380	GRMZM2G163572
Zm00001d016395	GRMZM2G341171			yes
Zm00001d016438	GRMZM2G569948
Zm00001d016456	GRMZM2G024976
Zm00001d016632	GRMZM2G320287
Zm00001d016674	GRMZM2G059851
Zm00001d016708	GRMZM2G139300			yes
Zm00001d016730	GRMZM2G071484	BETL	1
Zm00001d016741	AC233850.1_FG002
Zm00001d016758	GRMZM2G088543	EMB	0.955853
Zm00001d016764	GRMZM2G041141
Zm00001d016807	GRMZM2G540772			yes
Zm00001d016840	GRMZM2G460958			yes
Zm00001d016987	GRMZM2G095861	BETL	0.988643	yes
Zm00001d017019	GRMZM2G160710	PED	0.882857
Zm00001d017077	GRMZM2G025832	PE	0.599742
Zm00001d017152	GRMZM2G129189	PED	0.393537	yes
Zm00001d017199	GRMZM2G072034	PED	0.677426	yes
Zm00001d017202	GRMZM2G149189	BETL	0.898561
Zm00001d017205	GRMZM2G020976	PED	0.495506
Zm00001d017251	GRMZM2G075255	EMB	0.759296
Zm00001d017274	GRMZM2G074604	PC	0.339254
Zm00001d017377	GRMZM2G169967	PE	0.871136
Zm00001d017381	GRMZM2G170017			yes
Zm00001d017425	GRMZM2G135385	PC	0.786125
Zm00001d017441	GRMZM2G160563	NU	0.899772
Zm00001d017547	GRMZM2G147014
Zm00001d017612	GRMZM2G071277	PE	0.496605
Zm00001d017613	GRMZM2G022645	PE	0.664493	yes
Zm00001d017898	GRMZM2G011789	EMB	0.993112
Zm00001d017912	GRMZM2G315726	PED	0.77965	yes
Zm00001d017955	GRMZM5G898898
Zm00001d017964	GRMZM2G109787/GRMZM2G481730	PE/PE	0.399867148254245/0.361739090593226	yes
Zm00001d018106	GRMZM2G081214/GRMZM2G380432
Zm00001d018119	GRMZM2G045883	PE	0.872662
Zm00001d018122	GRMZM2G323013
Zm00001d018190	GRMZM2G021480
Zm00001d018282	GRMZM2G163749	PE	0.843508	yes
Zm00001d018297	GRMZM2G098058	PE	0.56444
Zm00001d018323	GRMZM2G008406
Zm00001d018404	GRMZM2G083812	BETL	0.940554
Zm00001d018414	GRMZM2G030465	PC	0.36985
Zm00001d018459	GRMZM5G897740	BETL	0.942696
Zm00001d018491	GRMZM5G879872	EMB	0.410222
Zm00001d018627	GRMZM2G135739			yes
Zm00001d018629	GRMZM2G420743	PE	0.601188
Zm00001d018631	GRMZM2G420733
Zm00001d018731	GRMZM2G008234	EMB	1
Zm00001d018750	GRMZM2G450822	ESR	0.875421
Zm00001d018830	GRMZM2G406170	BETL	0.608655
Zm00001d018837	GRMZM2G032145	BETL	0.563546
Zm00001d018917	GRMZM2G035848
Zm00001d018951	GRMZM2G070399	BETL	0.867629
Zm00001d018965	GRMZM2G328171	PC	0.820608
Zm00001d018966	GRMZM2G162359	PC	0.861121
Zm00001d019019	GRMZM2G175912	BETL	0.92821	yes
Zm00001d019027	GRMZM2G344323			yes
Zm00001d019029	GRMZM2G116212	BETL	0.934117	yes
Zm00001d019030	GRMZM2G354335	BETL	0.958039	yes
Zm00001d019049	GRMZM2G458494
Zm00001d019078	GRMZM2G028129	PED	0.725061	yes
Zm00001d019092	GRMZM2G480050
Zm00001d019101	GRMZM2G152822	AL	0.663721
Zm00001d019155	AF546188.1_FG005/AF546188.1_FG006/AF546188.1_FG007
Zm00001d019156	AF546188.1_FG005/AF546188.1_FG006/AF546188.1_FG007
Zm00001d019162	GRMZM2G025763
Zm00001d019163	GRMZM2G340656	PE	0.829818	yes
Zm00001d019176	AC235546.1_FG002
Zm00001d019214	GRMZM2G472096
Zm00001d019225	GRMZM2G173967
Zm00001d019243	GRMZM2G158188
Zm00001d019256	GRMZM2G117878
Zm00001d019258	GRMZM5G815665	EMB	0.766294
Zm00001d019294	GRMZM2G156794	BETL	0.944202	yes
Zm00001d019336	AC225564.3_FG003	ESR	0.676803
Zm00001d019453	GRMZM2G128832	ESR	0.720138
Zm00001d019504	GRMZM2G154747	EMB	0.897364
Zm00001d019534	GRMZM2G471269	PE	0.809935
Zm00001d019538	GRMZM2G427672	NU	0.338759
Zm00001d019555	GRMZM2G148056	NU	0.691174
Zm00001d019563	GRMZM2G014914	NU	0.558014	yes
Zm00001d019588	GRMZM2G366803	BETL	0.555128
Zm00001d019641	GRMZM5G893913
Zm00001d019757	GRMZM2G446515			yes
Zm00001d020134	GRMZM2G479906	PED	0.461563	yes
Zm00001d020137	GRMZM2G025895
Zm00001d020225	GRMZM2G006943	EMB	0.679395	yes
Zm00001d020260	GRMZM2G064106	EMB	0.834916
Zm00001d020403	GRMZM2G153527	BETL	0.951266	yes
Zm00001d020418	GRMZM2G022904
Zm00001d020521	GRMZM2G093838
Zm00001d020583	GRMZM2G072406	PE	0.953389
Zm00001d020591	GRMZM2G138689
Zm00001d020614	GRMZM2G116614
Zm00001d020692	GRMZM2G133613	ESR	0.945595
Zm00001d020702	GRMZM2G009045			yes
Zm00001d020737	GRMZM5G826321	PE	0.476626
Zm00001d020740	GRMZM2G034917	BETL	0.67769
Zm00001d020775	GRMZM2G003869
Zm00001d020780	GRMZM2G117217/GRMZM2G416625/GRMZM2G416632	//ESR	//0.571508222191636	yes
Zm00001d020863	GRMZM2G149073
Zm00001d020984	GRMZM2G052266	PED	0.571418
Zm00001d021140	GRMZM2G467339	ESR	0.769341
Zm00001d021168	GRMZM2G078465	PC	0.85995
Zm00001d021236	GRMZM2G116658
Zm00001d021283	GRMZM2G132032/GRMZM2G132101			yes
Zm00001d021285	GRMZM2G135783	EMB	0.558653
Zm00001d021288	GRMZM2G091837	PC	0.828404
Zm00001d021298	GRMZM2G335111	AL	0.558783	yes
Zm00001d021321	GRMZM2G052288	BETL	0.97649
Zm00001d021334	GRMZM5G869196
Zm00001d021515	GRMZM2G032253
Zm00001d021579	GRMZM2G029082	BETL	0.343396	yes
Zm00001d021615	GRMZM2G108849	BETL	0.518486	yes
Zm00001d021638	GRMZM2G180080	PED	0.979995	yes
Zm00001d021664	GRMZM2G357636	ESR	0.56478	yes
Zm00001d021677	GRMZM2G468657	PED	0.823913
Zm00001d021683	GRMZM2G309258	AL	0.848313	yes
Zm00001d021688	GRMZM2G374309			yes
Zm00001d021690	GRMZM2G114140	PE	0.888181	yes
Zm00001d021732	GRMZM2G103972	CSE	0.845037	yes
Zm00001d021746	GRMZM2G129973	EMB	0.327534
Zm00001d021804	GRMZM2G041418
Zm00001d021901	GRMZM2G374971
Zm00001d021976	GRMZM2G180490
Zm00001d022017	GRMZM2G053338
Zm00001d022044	GRMZM2G356076			yes
Zm00001d022075	GRMZM2G138008
Zm00001d022092	GRMZM2G152179	ESR	0.576922
Zm00001d022104	GRMZM2G037411	NU	0.92497
Zm00001d022122	GRMZM2G417072	PC	0.741167	yes
Zm00001d022131	GRMZM2G080549	NU	0.667714	yes
Zm00001d022182	GRMZM2G017080	CZ	0.321961
Zm00001d022229	GRMZM2G141289
Zm00001d022254	GRMZM2G066636	PED	0.971741
Zm00001d022327	GRMZM2G301934	PC	0.853428
Zm00001d022340	GRMZM2G032759
Zm00001d022349	GRMZM2G019583	BETL	0.993052
Zm00001d022439	GRMZM5G881387			yes
Zm00001d022468	GRMZM2G174114
Zm00001d022477	GRMZM2G348863	BETL	1
Zm00001d022517	GRMZM2G181605
Zm00001d022533	GRMZM2G059165	ESR	0.732182	yes
Zm00001d022570	GRMZM2G056750
Zm00001d022576	GRMZM2G108166
Zm00001d022579	GRMZM2G434792
Zm00001d008200	GRMZM2G099984			yes
Zm00001d008210	GRMZM2G103512
Zm00001d008273	GRMZM2G029243
Zm00001d008435	AC234160.1_FG003	EMB	0.45049
Zm00001d008514	GRMZM2G049661	PC	0.813409
Zm00001d008548	GRMZM2G156632
Zm00001d008581	GRMZM2G171807			yes
Zm00001d008600	GRMZM2G477503	NU	0.352799	yes
Zm00001d008621	GRMZM2G353895	BETL	0.783253
Zm00001d008623	GRMZM2G181266
Zm00001d008628	GRMZM2G139600	PE	0.669221	yes
Zm00001d008674	GRMZM2G341010	BETL	0.95198
Zm00001d008727	GRMZM2G061969			yes
Zm00001d008747	GRMZM2G407517
Zm00001d008750	GRMZM2G144464	ESR	0.73211
Zm00001d008863	GRMZM2G158177	BETL	0.64176	yes
Zm00001d009029	GRMZM2G070520			yes
Zm00001d009097	GRMZM2G331566	EMB	0.951417	yes
Zm00001d009116	GRMZM2G010016	PED	0.752404
Zm00001d009140	GRMZM2G061088	NU	0.989085
Zm00001d009171	GRMZM2G001915
Zm00001d009210	GRMZM2G108259			yes
Zm00001d009243	GRMZM2G142870	NU	0.571328	yes
Zm00001d009327	GRMZM2G384871
Zm00001d009377	GRMZM2G133070	EMB	0.912997
Zm00001d009447	GRMZM2G082385	BETL	0.993874	yes
Zm00001d009473	GRMZM2G456487	PED	0.85645	yes
Zm00001d009474	GRMZM2G155746	BETL	0.879442
Zm00001d009484	GRMZM2G022101
Zm00001d009566	GRMZM2G001514/GRMZM2G025240	/NU	/0.815080604674513	yes
Zm00001d009619	GRMZM2G063880
Zm00001d009631	AC234185.1_FG004	PE	0.393743
Zm00001d009741	AC205012.3_FG002
Zm00001d009801	GRMZM2G103164/GRMZM5G835516	/ESR	/0.452836445324285	yes
Zm00001d009815	GRMZM2G071228
Zm00001d009891	GRMZM2G037012	AL	0.561745
Zm00001d010031	AC187551.3_FG002/GRMZM2G023755	PC/CSE	0.383213986635449/0.800824689184363
Zm00001d010115	GRMZM2G142919	AL	0.728308	yes
Zm00001d010171	GRMZM2G026470
Zm00001d010218	GRMZM2G117365
Zm00001d010275	GRMZM2G334899	AL	0.445685	yes
Zm00001d010295	GRMZM2G371524	BETL	1
Zm00001d010313	GRMZM2G386229	BETL	0.974517
Zm00001d010371	GRMZM2G063536
Zm00001d010399	GRMZM2G449681
Zm00001d010451	GRMZM2G044947
Zm00001d010462	GRMZM2G060999
Zm00001d010463	GRMZM2G029756
Zm00001d010499	GRMZM2G167689
Zm00001d010526	GRMZM2G382792	PE	0.616711
Zm00001d010585	AC197705.4_FG011	EMB	0.67747
Zm00001d010592	GRMZM2G047699	BETL	0.989932
Zm00001d010655	GRMZM2G034815	ESR	0.410055	yes
Zm00001d010814	AC205471.4_FG007	NU	0.732597
Zm00001d010881	GRMZM2G053952			yes
Zm00001d010889	GRMZM2G111306	BETL	0.988495
Zm00001d010940	GRMZM2G090928	ESR	0.314639
Zm00001d010957	GRMZM2G119527
Zm00001d011001	GRMZM2G053991/GRMZM2G353250			yes
Zm00001d011013	GRMZM2G056014	BETL	0.805896	yes
Zm00001d011035	GRMZM2G005710	BETL	0.521496	yes
Zm00001d011036	GRMZM2G005552
Zm00001d011228	GRMZM2G054900
Zm00001d011277	AC194341.4_FG003
Zm00001d011288	GRMZM2G057618			yes
Zm00001d011340	GRMZM2G075386
Zm00001d011342	GRMZM2G376674	EMB	0.351325
Zm00001d011345	GRMZM2G466848
Zm00001d011363	GRMZM2G024315			yes
Zm00001d011368	GRMZM2G147714
Zm00001d011403	GRMZM2G149683	BETL	0.763975
Zm00001d011454	GRMZM2G094165	ESR	0.884691	yes
Zm00001d011477	GRMZM2G321290	BETL	0.868023
Zm00001d011506	GRMZM2G114538
Zm00001d011527	GRMZM5G812272	PC	0.938909
Zm00001d011679	GRMZM2G455124			yes
Zm00001d011723	GRMZM2G342375			yes
Zm00001d011735	GRMZM2G069203
Zm00001d011751	GRMZM2G444819	CSE	0.547913
Zm00001d011782	GRMZM2G168375	EMB	0.661144
Zm00001d011823	GRMZM2G118636	BETL	0.436595
Zm00001d011847	AC193786.3_FG005	PED	0.858472
Zm00001d011895	GRMZM2G028685	CZ	0.458229
Zm00001d012035	GRMZM2G013481	AL	0.357032
Zm00001d012259	GRMZM2G148800	BETL	0.520052	yes
Zm00001d012322	GRMZM2G087875	PED	0.643862
Zm00001d012350	GRMZM2G440785
Zm00001d012378	GRMZM2G169329			yes
Zm00001d012391	GRMZM2G028535	AL	0.366829
Zm00001d012456	GRMZM2G058024
Zm00001d012482	GRMZM2G036703
Zm00001d012516	GRMZM5G805026
Zm00001d012581	GRMZM2G132251	PC	0.459056
Zm00001d012600	GRMZM2G139223			yes
Zm00001d012625	GRMZM5G869971	PC	0.501836
Zm00001d012633	GRMZM2G133029			yes
Zm00001d012785	GRMZM2G036409	CZ	0.514759
Zm00001d035001	GRMZM2G122337	BETL	0.956346
Zm00001d035033	GRMZM2G370188
Zm00001d035082	GRMZM2G009025	ESR	0.598059	yes
Zm00001d035157	GRMZM2G180659			yes
Zm00001d035300	GRMZM2G050561
Zm00001d035447	GRMZM2G036908	PE	0.302517	yes
Zm00001d035558	GRMZM2G002630
Zm00001d035588	GRMZM2G420882			yes
Zm00001d035619	GRMZM2G448458
Zm00001d035646	GRMZM2G334181
Zm00001d035652	GRMZM2G021909	ESR	0.354679
Zm00001d035680	GRMZM2G012928
Zm00001d035681	GRMZM2G012806
Zm00001d035715	GRMZM2G070041
Zm00001d035753	GRMZM2G025105
Zm00001d035846	GRMZM5G889152	BETL	0.77994	yes
Zm00001d035865	GRMZM2G124815	BETL	0.497305
Zm00001d036008	GRMZM2G178756			yes
Zm00001d036123	GRMZM2G163798	BETL	1	yes
Zm00001d036280	AC195587.4_FG004
Zm00001d036364	GRMZM2G074358
Zm00001d036370	GRMZM2G145461
Zm00001d036415	GRMZM2G466229
Zm00001d036541	GRMZM2G150256	PE	0.813508
Zm00001d036579	GRMZM2G362785
Zm00001d036650	GRMZM2G420715
Zm00001d036715	GRMZM2G170281			yes
Zm00001d036750	GRMZM2G169321
Zm00001d036761	GRMZM5G862355
Zm00001d036784	GRMZM2G146760	BETL	0.649815	yes
Zm00001d036787	GRMZM2G073303	EMB	0.380377
Zm00001d036802	GRMZM2G401835	BETL	0.66688
Zm00001d036803	GRMZM2G401821	BETL	0.561443
Zm00001d036823	GRMZM2G454608
Zm00001d036875	GRMZM2G076370	BETL	0.863716
Zm00001d037089	GRMZM2G175250	BETL	0.833843
Zm00001d037091	GRMZM2G126055	BETL	0.692298
Zm00001d037133	GRMZM2G167733	BETL	0.862226
Zm00001d037155	GRMZM2G025491
Zm00001d037172	GRMZM2G436950
Zm00001d037207	GRMZM2G118657	EMB	0.620248
Zm00001d037315	GRMZM2G078954/GRMZM2G086768/GRMZM2G379608
Zm00001d037337	GRMZM2G155546	EMB	0.718865
Zm00001d037338	GRMZM2G455642	EMB	0.967123	yes
Zm00001d037386	GRMZM2G036564	PE	0.699527
Zm00001d037436	GRMZM2G100018
Zm00001d037477	GRMZM2G071100	BETL	0.468806
Zm00001d037547	GRMZM2G135108	ESR	0.729493
Zm00001d037565	GRMZM2G078798
Zm00001d037611	GRMZM2G024350	BETL	0.955185
Zm00001d037637	GRMZM2G028110	BETL	0.463348
Zm00001d037650	GRMZM2G002656
Zm00001d037656	GRMZM2G447795	PC	0.976505
Zm00001d037783	GRMZM2G328785
Zm00001d037794	GRMZM2G088501	EMB	0.870665
Zm00001d037849	GRMZM2G147245	PE	0.965032	yes
Zm00001d037861	GRMZM2G046686	BETL	0.954706
Zm00001d037876	GRMZM2G301096			yes
Zm00001d037901	GRMZM5G889326	BETL	1
Zm00001d037969	GRMZM2G423863/GRMZM2G423898	/AL	/0.93060376381021
Zm00001d038023	GRMZM2G012724
Zm00001d038029	GRMZM2G357834
Zm00001d038064	GRMZM2G132478	PC	0.476312
Zm00001d038081	GRMZM2G450459
Zm00001d038135	GRMZM2G179279	PE	0.534143	yes
Zm00001d038151	GRMZM2G323757
Zm00001d038153	GRMZM2G176651	EMB	0.33696	yes
Zm00001d038192	GRMZM2G097989			yes
Zm00001d038195	GRMZM2G121565			yes
Zm00001d038280	GRMZM2G073310	AL	0.565963	yes
Zm00001d038288	GRMZM2G091201	CSE	0.834696
Zm00001d038334	GRMZM2G378604	BETL	0.302258	yes
Zm00001d038355	GRMZM2G125976
Zm00001d038446	AC209257.4_FG004/AC209257.4_FG006	ESR/ESR	0.898331909503329/0.663194705084159
Zm00001d038471	GRMZM2G125034	NU	0.706371	yes
Zm00001d038534	GRMZM2G088861	ESR	0.652766	yes
Zm00001d038551	GRMZM2G140752
Zm00001d038558	GRMZM2G440968	PED	0.844945
Zm00001d038706	GRMZM2G411293
Zm00001d038707	GRMZM2G411288/GRMZM2G411289
Zm00001d038708	GRMZM2G411288/GRMZM2G411289			yes
Zm00001d038718	GRMZM2G168898	EMB	1	yes
Zm00001d038751	GRMZM2G029546	EMB	0.370713	yes
Zm00001d038764	AC206788.3_FG015	PED	0.514973
Zm00001d038791	GRMZM2G132212	PED	0.568208	yes
Zm00001d038868	GRMZM2G096389
Zm00001d038874	GRMZM2G079263	NU	0.704607	yes
Zm00001d038882	GRMZM2G174949	EMB	0.471402
Zm00001d038913	GRMZM2G320373
Zm00001d038926	GRMZM2G113177	NU	0.761188
Zm00001d038990	GRMZM2G377613	AL	0.841847
Zm00001d039017	GRMZM2G409881
Zm00001d039019	GRMZM2G317596
Zm00001d039081	GRMZM5G855337	NU	0.529673
Zm00001d039103	GRMZM2G364208
Zm00001d039188	GRMZM2G156905			yes
Zm00001d044744	GRMZM2G154678
Zm00001d044823	GRMZM2G164072
Zm00001d044918	GRMZM2G080103	PED	0.668602
Zm00001d044982	GRMZM5G864689			yes
Zm00001d044986	GRMZM5G801953	NU	0.565261
Zm00001d045024	GRMZM2G127893	EMB	0.339698
Zm00001d045051	GRMZM2G478553			yes
Zm00001d045162	GRMZM2G402156	BETL	0.990837
Zm00001d045190	GRMZM2G576752
Zm00001d045230	GRMZM2G002227	NU	0.473047	yes
Zm00001d045264	GRMZM2G071249
Zm00001d045269	GRMZM2G111903	BETL	0.322073	yes
Zm00001d045404	GRMZM5G839794	BETL	0.938516
Zm00001d045427	GRMZM2G072274	BETL	0.742666
Zm00001d045432	GRMZM2G448656
Zm00001d045454	GRMZM2G147319	PE	0.892748
Zm00001d045461	GRMZM2G404599
Zm00001d045462	GRMZM2G024993
Zm00001d045513	GRMZM2G029863
Zm00001d045546	GRMZM2G062565/GRMZM2G154893	BETL/	0.829962793607689/
Zm00001d045550	GRMZM2G093291
Zm00001d045558	GRMZM2G051949	PED	0.304335
Zm00001d045563	GRMZM2G093195	PC	0.478499
Zm00001d045580	GRMZM2G084968	PED	0.538393
Zm00001d045599	GRMZM2G049693			yes
Zm00001d045685	GRMZM2G105364	PE	0.622639
Zm00001d045728	GRMZM2G145720	PED	0.528527	yes
Zm00001d045729	GRMZM2G060522	PED	0.99217	yes
Zm00001d045765	GRMZM2G175243	BETL	0.928315
Zm00001d045914	GRMZM2G369469
Zm00001d045919	GRMZM2G314094	CZ	0.791164
Zm00001d045927	GRMZM2G050641	NU	0.340312
Zm00001d045936	GRMZM2G139406	BETL	1
Zm00001d045948	GRMZM2G166459/GRMZM2G464263	PED/	0.481935855254472/	yes
Zm00001d045950	GRMZM2G123604			yes
Zm00001d045972	GRMZM2G412986
Zm00001d045975	GRMZM2G099648	PED	0.88312	yes
Zm00001d045988	GRMZM2G410152
Zm00001d046036	AC184133.3_FG001
Zm00001d046072	GRMZM2G003488	EMB	0.456032
Zm00001d046243	GRMZM2G148060	BETL	0.786735	yes
Zm00001d046277	GRMZM2G366146	EMB	0.86285	yes
Zm00001d046318	GRMZM2G080839			yes
Zm00001d046322	GRMZM2G031941
Zm00001d046330	GRMZM2G141376	PE	0.474062
Zm00001d046363	GRMZM2G005886
Zm00001d046434	GRMZM2G114672
Zm00001d046440	GRMZM2G004128
Zm00001d046455	GRMZM2G159641	NU	0.367558
Zm00001d046474	GRMZM2G026143
Zm00001d046485	GRMZM2G148702			yes
Zm00001d046488	GRMZM2G009995	EMB	0.499376	yes
Zm00001d046591	GRMZM2G170927	PE	0.635883	yes
Zm00001d046616	GRMZM2G140082
Zm00001d046651	GRMZM2G104866			yes
Zm00001d046656	GRMZM2G101693			yes
Zm00001d046660	GRMZM2G003718
Zm00001d046667	AC233863.1_FG001
Zm00001d046676	GRMZM2G054465
Zm00001d046697	GRMZM2G033555	PE	0.439668	yes
Zm00001d046705	GRMZM2G108570	PED	0.489665
Zm00001d046706	GRMZM2G108570	PED	0.489665
Zm00001d046729	GRMZM2G122476
Zm00001d046739	GRMZM2G305244
Zm00001d046772	GRMZM2G146523
Zm00001d046775	GRMZM2G416535
Zm00001d046800	GRMZM2G373578			yes
Zm00001d046801	GRMZM2G452896
Zm00001d046827	GRMZM2G054093	EMB	0.502085
Zm00001d046891	GRMZM2G397927	PE	0.685486
Zm00001d046912	GRMZM2G070115			yes
Zm00001d046919	GRMZM2G057616	ESR	0.777585
Zm00001d046936	GRMZM2G103805	NU	0.368642
Zm00001d046938	GRMZM2G029407	PED	0.561386	yes
Zm00001d046940	GRMZM2G095333	NU	0.473513
Zm00001d046960	GRMZM5G842855			yes
Zm00001d046961	GRMZM2G333049	PC	0.575923
Zm00001d046988	GRMZM2G084037
Zm00001d047005	GRMZM2G475594
Zm00001d047006	GRMZM5G856681			yes
Zm00001d047066	GRMZM2G103169	CSE	0.964158	yes
Zm00001d047077	GRMZM2G035749	NU	0.862768	yes
Zm00001d047087	GRMZM2G013002	PE	0.852236
Zm00001d047090	GRMZM2G082520
Zm00001d047096	GRMZM2G094990	NU	0.739774
Zm00001d047102	GRMZM2G152214
Zm00001d047109	GRMZM2G409245
Zm00001d047113	AC234161.1_FG002
Zm00001d047116	GRMZM2G477697
Zm00001d047117	AC234161.1_FG001/GRMZM2G477685
Zm00001d047149	GRMZM2G428579
Zm00001d047150	GRMZM2G128577			yes
Zm00001d047203	GRMZM2G128491	PE	0.379373
Zm00001d047217	GRMZM6G548844			yes
Zm00001d047219	AC199054.3_FG003/GRMZM2G386440
Zm00001d047224	GRMZM5G830250			yes
Zm00001d047240	GRMZM2G150242	PED	0.74937	yes
Zm00001d047250	GRMZM2G077495	AL	0.74501
Zm00001d047256	GRMZM2G044180			yes
Zm00001d047269	GRMZM2G359322
Zm00001d047274	GRMZM2G435049
Zm00001d047275	GRMZM2G109286			yes
Zm00001d047293	GRMZM2G127853	PED	0.468019	yes
Zm00001d047313	GRMZM5G875253
Zm00001d047329	GRMZM2G124409
Zm00001d047335	GRMZM2G113866
Zm00001d047340	GRMZM2G415793			yes
Zm00001d047346	GRMZM2G137869
Zm00001d047366	GRMZM2G462537	PC	0.474109
Zm00001d047367	GRMZM2G043980
Zm00001d047423	GRMZM2G105523	CSE	0.448613
Zm00001d047428	GRMZM2G117796			yes
Zm00001d047436	GRMZM2G178645	NU	1
Zm00001d047447	GRMZM2G157760	BETL	0.329045	yes
Zm00001d047453	GRMZM2G359566	PC	0.524127
Zm00001d047458	GRMZM2G335604
Zm00001d047480	GRMZM2G151468
Zm00001d047504	GRMZM2G043295
Zm00001d047509	GRMZM2G055768
Zm00001d047661	GRMZM2G031637
Zm00001d047738	GRMZM2G059565			yes
Zm00001d047807	GRMZM2G103247	BETL	0.88911	yes
Zm00001d047841	GRMZM2G479260
Zm00001d047916	GRMZM2G090792
Zm00001d047917	GRMZM2G090842	PED	0.335576	yes
Zm00001d047921	GRMZM2G150594	NU	0.894104
Zm00001d047981	GRMZM2G098875	BETL	0.763946
Zm00001d047993	GRMZM2G177878
Zm00001d048050	GRMZM2G046601	PED	0.994167
Zm00001d048208	GRMZM2G113060	AL	0.632788
Zm00001d048260	AC191071.3_FG001	BETL	1
Zm00001d048311	GRMZM2G087901	BETL	0.875579	yes
Zm00001d048329	GRMZM2G361256	PE	0.847452	yes
Zm00001d048422	GRMZM2G034243	BETL	0.441
Zm00001d048476	GRMZM2G171440	BETL	0.830013
Zm00001d048499	GRMZM2G143187	PC	0.646512	yes
Zm00001d023216	GRMZM2G066142	EMB	0.960657
Zm00001d023258	GRMZM2G104730	BETL	0.864268	yes
Zm00001d023261	GRMZM2G178734			yes
Zm00001d023290	GRMZM2G172596	BETL	0.863853
Zm00001d023303	GRMZM5G819919	PE	0.523311
Zm00001d023466	GRMZM2G052499	CZ	0.752297
Zm00001d023480	GRMZM2G031624
Zm00001d023560	GRMZM2G347226	NU	0.592318	yes
Zm00001d023593	GRMZM2G433162	BETL	0.789477	yes
Zm00001d023604	GRMZM2G122053
Zm00001d023616	GRMZM2G004060	PE	0.426941
Zm00001d023625	GRMZM2G102662	PC	0.608881
Zm00001d023658	GRMZM2G011136
Zm00001d023684	GRMZM2G437435	AL	0.901904	yes
Zm00001d023693	GRMZM2G336326	BETL	0.994669
Zm00001d023732	GRMZM5G879536
Zm00001d023768	GRMZM2G169240	BETL	1
Zm00001d023803	GRMZM2G109582
Zm00001d023957	GRMZM2G117028			yes
Zm00001d024027	GRMZM2G049915	PE	0.935021
Zm00001d024030	GRMZM2G035305
Zm00001d024120	GRMZM2G091774	AL	0.866237
Zm00001d024134	GRMZM2G149943	EMB	0.343047	yes
Zm00001d024356	AC200622.3_FG005
Zm00001d024505	GRMZM2G321023			yes
Zm00001d024520	GRMZM2G145123	BETL	0.877521
Zm00001d024549	GRMZM2G175101	BETL	0.978551
Zm00001d024587	GRMZM2G086496	PE	0.771175	yes
Zm00001d024594	GRMZM2G077317/GRMZM2G172642			yes
Zm00001d024610	GRMZM2G058703	BETL	0.91765
Zm00001d024611	GRMZM2G054359	BETL	0.986249
Zm00001d024615	GRMZM2G133382	BETL	0.987401
Zm00001d024617	GRMZM2G133370	BETL	0.961183
Zm00001d024619	GRMZM2G034862	BETL	0.992436
Zm00001d024620	GRMZM2G123411	BETL	0.934454
Zm00001d024659	GRMZM2G121137	BETL	0.964502
Zm00001d024735	GRMZM2G006727
Zm00001d024768	GRMZM5G851490
Zm00001d024809	GRMZM2G121111	BETL	0.988689
Zm00001d024810	GRMZM2G422083	BETL	0.988782
Zm00001d024814	GRMZM2G030403	BETL	0.988658
Zm00001d024839	GRMZM2G132093			yes
Zm00001d024843	GRMZM2G072529
Zm00001d024854	GRMZM2G166665	BETL	0.919478
Zm00001d024905	GRMZM2G006871
Zm00001d024948	GRMZM2G149665
Zm00001d024958	GRMZM2G155555	BETL	0.525807
Zm00001d024996	GRMZM2G075315	PC	0.947209
Zm00001d025031	GRMZM2G455476	BETL	0.963645	yes
Zm00001d025036	GRMZM2G035282
Zm00001d025037	GRMZM2G063042	BETL	0.879485
Zm00001d025039	AC225354.2_FG004/GRMZM2G347635
Zm00001d025218	GRMZM2G085892
Zm00001d025251	GRMZM2G153456
Zm00001d025375	GRMZM2G055437
Zm00001d025416	GRMZM2G054632	BETL	0.820395
Zm00001d025437	GRMZM2G136508	NU	0.348662	yes
Zm00001d025545	GRMZM2G136344/GRMZM5G848550
Zm00001d025566	GRMZM2G087824	PC	0.385241
Zm00001d025684	GRMZM2G111770	ESR	0.722105
Zm00001d025703	GRMZM2G111423/GRMZM2G111462	/PE	/0.853140073935649	yes
Zm00001d025710	GRMZM2G026580	EMB	0.827666	yes
Zm00001d025735	GRMZM5G802115			yes
Zm00001d025764	GRMZM2G066162	BETL	0.899157	yes
Zm00001d025877	GRMZM2G041724
Zm00001d025878	GRMZM2G073041
Zm00001d025884	GRMZM2G080199
Zm00001d025887	GRMZM5G893444	BETL	0.50475	yes
Zm00001d025900	GRMZM2G046782	PED	0.934458
Zm00001d026005	GRMZM2G018485	ESR	0.386473
Zm00001d026037	GRMZM2G473960
Zm00001d026041	GRMZM2G413774			yes
Zm00001d026088	AC235534.1_FG007	ESR	0.706132
Zm00001d026097	GRMZM2G017414	PED	0.824288
Zm00001d026109	AC209206.3_FG014	PED	0.773437
Zm00001d026126	GRMZM2G142832			yes
Zm00001d026132	GRMZM2G360529	BETL	0.990999	yes
Zm00001d026133	GRMZM2G117667
Zm00001d026134	GRMZM2G090652
Zm00001d026175	GRMZM2G148467	EMB	0.957695
Zm00001d026177	GRMZM2G125023			yes
Zm00001d026190	GRMZM2G004709
Zm00001d026240	GRMZM2G109753/GRMZM2G129133/GRMZM2G129147	//EMB	//0.615081787489566	yes
Zm00001d026297	GRMZM2G354834
Zm00001d026321	GRMZM2G029039
Zm00001d026427	AC189795.3_FG001
Zm00001d026486	GRMZM2G104260	BETL	0.946658
Zm00001d026487	GRMZM2G104199			yes
Zm00001d026490	GRMZM2G006894	BETL	0.512582	yes
Zm00001d026556	GRMZM2G107557	BETL	0.932949
Zm00001d026574	GRMZM2G565856
Zm00001d026591	GRMZM2G069389
Zm00001d026604	GRMZM2G062844			yes
Zm00001d026690	GRMZM2G110908	PED	0.375393	yes
Zm00001d026692	GRMZM2G348726

## Sheet: Table S6
Table S6. Differentially accumulated proteins in each kernel compartment.
GeneID(B73, V4)	GeneID(B73, V3)	Compartment with highest CS score	Highest CS score	Ref.
Zm00001d029084	AC204306.3_FG007/GRMZM2G010823/GRMZM2G011025	/AL/	/0.301570354867676/	Zhan et al., 2015
Zm00001d029105	GRMZM2G158662
Zm00001d029130	GRMZM2G097843
Zm00001d029227	GRMZM2G057674	NU	0.507737
Zm00001d029336	GRMZM2G121996
Zm00001d029365	GRMZM2G078876
Zm00001d029454	GRMZM2G149224
Zm00001d029455	GRMZM2G117222
Zm00001d029487	GRMZM2G004736
Zm00001d029527	GRMZM2G172244
Zm00001d029590	GRMZM2G074138
Zm00001d029628	GRMZM2G148925
Zm00001d029684	GRMZM2G133943	BETL	0.412907
Zm00001d029783	GRMZM2G026147
Zm00001d029832	GRMZM2G117804
Zm00001d029906	GRMZM2G342246	BETL	0.964119
Zm00001d029997	GRMZM2G050961
Zm00001d030037	GRMZM2G361855
Zm00001d030053	GRMZM2G072117	EMB	0.792711
Zm00001d030106	AC205077.3_FG003
Zm00001d030544	GRMZM2G159587
Zm00001d030598	GRMZM2G118743
Zm00001d030618	GRMZM2G006704
Zm00001d030893	GRMZM5G836886/GRMZM5G878058	BETL/BETL	0.622114496293263/0.715802346842889
Zm00001d030962	GRMZM5G831313	EMB	0.646546
Zm00001d030996	GRMZM2G069410
Zm00001d031253	GRMZM2G086258
Zm00001d031269	GRMZM2G110143
Zm00001d031281	GRMZM2G107163	PC	0.459459
Zm00001d031323	GRMZM2G080652
Zm00001d031429	GRMZM2G132607/GRMZM2G132623
Zm00001d031533	GRMZM2G061542
Zm00001d031637	GRMZM2G083551
Zm00001d031657	GRMZM2G136453	ESR	0.640921
Zm00001d031677	GRMZM2G048129	PC	0.581716
Zm00001d031852	GRMZM2G318794
Zm00001d031892	GRMZM2G090177
Zm00001d031893	GRMZM2G179703	EMB	0.696104
Zm00001d031944	GRMZM2G320708
Zm00001d031975	GRMZM2G149414
Zm00001d032153	GRMZM2G131434	PED	0.394384
Zm00001d032210	GRMZM5G842990
Zm00001d032266	GRMZM2G325026
Zm00001d032282	GRMZM2G090542	ESR	0.302476
Zm00001d032381	GRMZM2G090264	BETL	0.572387
Zm00001d032435	GRMZM2G067638
Zm00001d032455	GRMZM2G032222
Zm00001d032646	GRMZM2G157855
Zm00001d032933	GRMZM2G324390
Zm00001d032947	GRMZM2G162505	BETL	0.765371
Zm00001d033002	GRMZM2G009591	ESR	0.749203
Zm00001d033149	GRMZM2G110298	CZ	0.311462
Zm00001d033159	GRMZM5G830403/GRMZM5G859592
Zm00001d033294	GRMZM2G112596
Zm00001d033422	GRMZM2G045314
Zm00001d033457	GRMZM2G108766
Zm00001d033469	GRMZM2G359127	EMB	0.395282
Zm00001d033477	GRMZM2G081910
Zm00001d033611	GRMZM2G180982
Zm00001d033624	GRMZM2G109056
Zm00001d033650	AC217401.3_FG001	BETL	0.970418
Zm00001d033668	GRMZM2G143160
Zm00001d033798	GRMZM2G015073
Zm00001d033805	GRMZM5G826838
Zm00001d033850	GRMZM2G153292	NU	0.336634
Zm00001d033860	GRMZM2G073754	PED	0.492576
Zm00001d033909	GRMZM2G090043	AL	0.805976
Zm00001d034033	GRMZM2G177974/GRMZM5G815323
Zm00001d034074	GRMZM2G074158	CSE	0.307035
Zm00001d034139	GRMZM2G307252
Zm00001d034159	GRMZM5G817934/GRMZM5G886709	EMB/	0.312810680742063/
Zm00001d034217	GRMZM2G475948	PED	0.712447
Zm00001d034283	GRMZM2G017290
Zm00001d034356	GRMZM2G308687
Zm00001d034382	GRMZM2G035890	BETL	1
Zm00001d034501	GRMZM2G137321	PED	0.530411
Zm00001d034547	GRMZM2G012224
Zm00001d034600	GRMZM2G047365
Zm00001d034773	GRMZM2G095851
Zm00001d048622	GRMZM5G843972	BETL	0.915285
Zm00001d048628	GRMZM2G107239/GRMZM5G854334	CSE/CSE	0.319798144309545/0.343387460949004
Zm00001d048903	GRMZM2G133781	ESR	0.936905
Zm00001d049135	GRMZM2G120167
Zm00001d049136	GRMZM2G151706
Zm00001d049208	GRMZM2G019236
Zm00001d049348	GRMZM2G147726
Zm00001d049371	GRMZM2G142825
Zm00001d049380	GRMZM2G093900	PED	0.459532
Zm00001d049404	GRMZM2G310172
Zm00001d049499	GRMZM2G075101
Zm00001d049576	GRMZM2G152655	BETL	0.893743
Zm00001d049590	GRMZM2G324671
Zm00001d049612	GRMZM2G074280	PED	0.33144
Zm00001d049648	GRMZM2G302160
Zm00001d049661	GRMZM2G062591
Zm00001d049753	GRMZM2G138060
Zm00001d049761	GRMZM2G035118
Zm00001d049768	GRMZM2G105901	PC	0.668771
Zm00001d049786	GRMZM2G065244	PE	0.442816
Zm00001d049815	GRMZM2G702426
Zm00001d049886	GRMZM2G014832
Zm00001d049929	GRMZM2G014069
Zm00001d049940	GRMZM2G069922	PED	0.792889
Zm00001d049954	GRMZM2G134708
Zm00001d050106	GRMZM2G075775
Zm00001d050119	GRMZM2G038108
Zm00001d050218	AC217947.4_FG002
Zm00001d050411	GRMZM5G820996
Zm00001d050428	GRMZM2G035268	NU	0.593445
Zm00001d050606	AC207890.3_FG002
Zm00001d050924	GRMZM2G324976
Zm00001d050992	GRMZM2G087323
Zm00001d051044	GRMZM2G030125
Zm00001d051110	GRMZM2G044882	PE	0.616507
Zm00001d051174	GRMZM2G081192
Zm00001d051203	GRMZM2G111756	EMB	0.455197
Zm00001d051420	GRMZM2G373522	PED	0.769176
Zm00001d051457	GRMZM5G813909
Zm00001d051474	GRMZM2G528010
Zm00001d051600	GRMZM2G015875	NU	0.358925
Zm00001d051672	GRMZM2G014994
Zm00001d051682	AC186147.3_FG008/GRMZM2G453424	/BETL	/0.677183907072828
Zm00001d051741	GRMZM2G122811
Zm00001d051861	GRMZM2G123887
Zm00001d051885	GRMZM2G150648
Zm00001d051900	GRMZM2G042380
Zm00001d052079	GRMZM2G181362	PE	0.570355
Zm00001d052108	GRMZM2G149281
Zm00001d052111	GRMZM2G006297
Zm00001d052289	GRMZM2G361693
Zm00001d052307	GRMZM2G091583	NU	0.472436
Zm00001d052321	GRMZM2G088847	NU	0.562739
Zm00001d052424	AC213432.2_FG004	ESR	0.841377
Zm00001d052445	GRMZM2G095326
Zm00001d052566	GRMZM2G055643
Zm00001d052653	GRMZM2G441541
Zm00001d052702	GRMZM2G095400
Zm00001d052911	GRMZM2G118385
Zm00001d053211	GRMZM2G138881
Zm00001d053298	GRMZM2G125239	EMB	0.469875
Zm00001d053374	GRMZM2G152984
Zm00001d053447	GRMZM2G081644
Zm00001d053572	GRMZM2G139643
Zm00001d053609	GRMZM2G141587	CZ	0.307358
Zm00001d053616	GRMZM2G107362
Zm00001d053625	GRMZM2G171452
Zm00001d053671	GRMZM2G058866
Zm00001d053757	GRMZM2G119578
Zm00001d053785	GRMZM2G115340
Zm00001d053801	GRMZM2G051276	PED	0.549302
Zm00001d053816	GRMZM2G168888	PE	0.337874
Zm00001d053970	GRMZM5G893782
Zm00001d053977	GRMZM2G373914
Zm00001d054088	GRMZM2G016858
Zm00001d001844	GRMZM2G137574
Zm00001d001852	GRMZM2G068202
Zm00001d001868	GRMZM2G145825	NU	0.701892
Zm00001d002089	GRMZM2G071310/GRMZM5G892758
Zm00001d002153	GRMZM2G406977
Zm00001d002155	GRMZM2G106056/GRMZM2G106105
Zm00001d002166	GRMZM2G379758
Zm00001d002185	GRMZM2G164277
Zm00001d002192	GRMZM2G180870
Zm00001d002244	GRMZM2G012628
Zm00001d002250	GRMZM2G302701/GRMZM2G443445/GRMZM2G443447	/AL/	/0.681821932033173/
Zm00001d002272	GRMZM2G000039
Zm00001d002277	GRMZM2G383122
Zm00001d002296	GRMZM2G094255	AL	0.324886
Zm00001d002323	GRMZM2G102346	EMB	0.715313
Zm00001d002420	GRMZM2G456132
Zm00001d002589	GRMZM2G164318
Zm00001d002595	GRMZM2G114131	PC	0.361876
Zm00001d002607	GRMZM2G003752
Zm00001d002684	GRMZM2G019863
Zm00001d002768	GRMZM2G337229
Zm00001d002890	GRMZM2G033379/GRMZM2G331250
Zm00001d002899	GRMZM2G108153
Zm00001d002960	GRMZM2G474575	BETL	0.600476
Zm00001d003016	GRMZM2G441347	PE	0.716492
Zm00001d003017	GRMZM2G003775/GRMZM2G089767	PE/	0.546102885681541/
Zm00001d003085	GRMZM2G001241	PE	0.513111
Zm00001d003446	GRMZM2G065073	BETL	0.893147
Zm00001d003457	GRMZM2G018275
Zm00001d003494	GRMZM2G171254/GRMZM2G470882/GRMZM2G471039	/PC/	/0.380834247198224/
Zm00001d003602	GRMZM2G016894
Zm00001d003611	GRMZM2G380361
Zm00001d003677	GRMZM2G147685
Zm00001d003757	GRMZM2G136364	PC	0.972469
Zm00001d003776	GRMZM2G119689	BETL	0.953638
Zm00001d003861	GRMZM2G093826
Zm00001d003869	GRMZM2G084462	BETL	0.772827
Zm00001d003945	GRMZM2G155281	PED	0.316173
Zm00001d004102	GRMZM2G013612
Zm00001d004230	GRMZM2G438260	BETL	0.780472
Zm00001d004551	GRMZM2G058300	AL	0.313071
Zm00001d004762	GRMZM2G109527/GRMZM2G109547	/PED	/0.977786038029099
Zm00001d004841	GRMZM2G132968
Zm00001d004848	GRMZM2G066213	PC	0.414809
Zm00001d005100	GRMZM2G146267/GRMZM2G146283	/CSE	/0.581718421066177
Zm00001d005107	GRMZM2G070054/GRMZM2G313812	NU/	0.322476024786022/
Zm00001d005177	GRMZM2G464013
Zm00001d005450	GRMZM2G001668
Zm00001d005612	GRMZM2G039900	PC	0.480645
Zm00001d005719	GRMZM2G168758
Zm00001d005751	GRMZM2G059106
Zm00001d005828	GRMZM5G820822
Zm00001d006107	GRMZM2G097226
Zm00001d006160	GRMZM2G164956
Zm00001d006181	GRMZM2G124809
Zm00001d006324	GRMZM2G409213	AL	0.576803
Zm00001d006344	GRMZM2G081812
Zm00001d006439	GRMZM2G171628	AL	0.396785
Zm00001d006510	GRMZM2G125527
Zm00001d006547	GRMZM2G151826	EMB	0.35311
Zm00001d006562	GRMZM2G063263
Zm00001d006629	GRMZM2G060114	CSE	0.368802
Zm00001d006722	GRMZM2G028905	ESR	0.326271
Zm00001d006769	AC233952.1_FG006/GRMZM5G873123
Zm00001d006791	AC199820.4_FG006	BETL	0.994267
Zm00001d007012	GRMZM2G068715
Zm00001d007032	GRMZM2G035356
Zm00001d007044	GRMZM2G022947
Zm00001d007067	GRMZM2G172138
Zm00001d007069	GRMZM5G819438
Zm00001d007084	GRMZM2G141432
Zm00001d007187	GRMZM2G003409	BETL	0.593779
Zm00001d007194	GRMZM2G395244
Zm00001d007197	GRMZM2G402307
Zm00001d007259	GRMZM2G011575
Zm00001d007418	GRMZM2G166674
Zm00001d007490	GRMZM2G135314/GRMZM2G135354	EMB/	0.334862024067035/
Zm00001d007496	GRMZM2G023652	PE	0.317943
Zm00001d007592	GRMZM2G078548	ESR	0.61474
Zm00001d007652	GRMZM2G391164	BETL	0.49289
Zm00001d007688	GRMZM2G452954
Zm00001d007753	GRMZM2G053206	BETL	0.553567
Zm00001d007882	GRMZM2G096016
Zm00001d007902	GRMZM2G330772
Zm00001d007967	GRMZM2G079962	AL	0.436225
Zm00001d039246	AC233880.1_FG009
Zm00001d039346	GRMZM2G060991	BETL	0.74713
Zm00001d039387	GRMZM2G093405	CZ	0.44987
Zm00001d039520	GRMZM2G146644	PC	0.978587
Zm00001d039535	GRMZM2G314898	PC	0.706916
Zm00001d039594	GRMZM5G832672
Zm00001d039620	GRMZM2G100260	AL	0.314194
Zm00001d039625	GRMZM2G028637
Zm00001d039670	GRMZM2G054559
Zm00001d039711	GRMZM5G858165
Zm00001d039732	GRMZM2G102714
Zm00001d039758	GRMZM2G134385/GRMZM2G134454/GRMZM2G379913
Zm00001d039874	GRMZM2G079625
Zm00001d039990	GRMZM2G337815
Zm00001d040263	GRMZM5G835235	EMB	0.562049
Zm00001d040268	GRMZM2G314563
Zm00001d040323	GRMZM2G067511
Zm00001d040446	GRMZM2G003883
Zm00001d040508	GRMZM2G133802
Zm00001d040519	GRMZM2G096100
Zm00001d040629	GRMZM2G096010
Zm00001d041064	GRMZM5G826456/GRMZM5G867767
Zm00001d041399	GRMZM2G053692/GRMZM2G353828
Zm00001d041530	GRMZM2G151717
Zm00001d041592	GRMZM2G418515	NU	0.435609
Zm00001d041831	GRMZM2G024851
Zm00001d041880	GRMZM2G073584	NU	0.335127
Zm00001d041918	GRMZM2G152889
Zm00001d042146	GRMZM2G068913	CSE	0.422317
Zm00001d042152	GRMZM2G155348	PE	0.545393
Zm00001d042209	GRMZM2G126367
Zm00001d042226	AC196417.3_FG008	BETL	0.966548
Zm00001d042231	GRMZM2G091445	BETL	0.937352
Zm00001d042264	GRMZM2G300862	PED	0.49585
Zm00001d042355	GRMZM2G084134	AL	0.326769
Zm00001d042453	GRMZM2G057823
Zm00001d042490	GRMZM2G176576	PE	0.657273
Zm00001d042585	GRMZM2G081188	PED	0.352674
Zm00001d042690	GRMZM2G005444	PE	0.332238
Zm00001d042722	GRMZM5G893764
Zm00001d042731	GRMZM2G053284
Zm00001d042804	GRMZM2G039650
Zm00001d042929	GRMZM2G007300
Zm00001d043058	GRMZM2G145753
Zm00001d043137	GRMZM2G445100
Zm00001d043149	GRMZM5G815009
Zm00001d043158	GRMZM2G071790	CSE	0.340455
Zm00001d043305	AC204381.3_FG001/AC207767.2_FG001/GRMZM2G020865
Zm00001d043312	GRMZM2G071441	CZ	0.347145
Zm00001d043317	GRMZM2G016640/GRMZM2G091756	AL/	0.381638335909847/
Zm00001d043336	GRMZM2G454081	PE	0.458591
Zm00001d043357	GRMZM2G128531	BETL	0.953005
Zm00001d043453	GRMZM2G010762	BETL	0.967181
Zm00001d043497	GRMZM2G081615/GRMZM2G093535	PED/	0.38189579002905/
Zm00001d043565	GRMZM2G166759	PED	0.370641
Zm00001d043655	AC207628.4_FG011	PE	0.714729
Zm00001d043762	GRMZM5G808836/GRMZM5G833207
Zm00001d043789	GRMZM2G146913	EMB	0.651378
Zm00001d043795	GRMZM2G056388
Zm00001d043850	GRMZM2G150160	NU	0.609011
Zm00001d043909	GRMZM5G804976
Zm00001d043929	GRMZM2G022931
Zm00001d043963	GRMZM2G074821
Zm00001d043998	GRMZM5G814314	PED	0.377877
Zm00001d044129	GRMZM2G429899	CSE	0.679311
Zm00001d044212	GRMZM2G176903
Zm00001d044224	GRMZM2G022090/GRMZM2G090929
Zm00001d044289	GRMZM2G130356	PED	0.49102
Zm00001d044339	GRMZM2G071021	PE	0.930245
Zm00001d044467	GRMZM2G001255
Zm00001d044479	GRMZM2G093436	PC	0.566484
Zm00001d044646	GRMZM2G005749/GRMZM2G005834/GRMZM2G005849	//EMB	//EMB
Zm00001d012824	GRMZM2G384338	PC	0.484613
Zm00001d012881	GRMZM2G447976/GRMZM2G448001
Zm00001d012938	GRMZM2G085301	PE	0.570511
Zm00001d012954	GRMZM2G144008
Zm00001d012980	GRMZM2G110881/GRMZM2G110952/GRMZM2G410865	BETL//	0.363688405638569//
Zm00001d013007	GRMZM2G395844
Zm00001d013109	GRMZM2G320506
Zm00001d013128	GRMZM2G336789
Zm00001d013159	AC195340.3_FG001
Zm00001d013263	GRMZM2G129865	PC	0.410457
Zm00001d013421	GRMZM2G347645
Zm00001d013442	GRMZM2G114162
Zm00001d013493	GRMZM2G102760	PE	0.353211
Zm00001d013566	GRMZM2G166082	AL	0.327769
Zm00001d013725	GRMZM2G060940	AL	0.654471
Zm00001d013736	GRMZM2G066867
Zm00001d013751	GRMZM2G087326
Zm00001d013765	GRMZM2G081221
Zm00001d013819	GRMZM2G132007/GRMZM2G132036	PE/	0.649465694675902/
Zm00001d013857	GRMZM2G166644	PE	0.52635
Zm00001d013919	GRMZM2G436707
Zm00001d013954	GRMZM2G005199
Zm00001d014005	GRMZM5G864239
Zm00001d014094	GRMZM2G102639
Zm00001d014138	GRMZM2G071589
Zm00001d014158	GRMZM5G823750
Zm00001d014272	GRMZM2G042208	PED	0.428216
Zm00001d014306	GRMZM2G111238
Zm00001d014344	GRMZM2G350626	PC	0.476527
Zm00001d014418	GRMZM2G128737
Zm00001d014436	GRMZM2G083076
Zm00001d014472	GRMZM2G336065	EMB	0.465148
Zm00001d014516	GRMZM2G072973/GRMZM2G450659
Zm00001d014555	GRMZM2G177535
Zm00001d014668	GRMZM2G099255
Zm00001d014858	GRMZM5G834758
Zm00001d014954	GRMZM2G075624/GRMZM2G108474	/NU	/0.357161594163113
Zm00001d014983	GRMZM2G020146	NU	0.388819
Zm00001d014994	GRMZM2G117012	AL	0.425831
Zm00001d015032	GRMZM2G164242
Zm00001d015074	GRMZM2G013524
Zm00001d015135	GRMZM2G168791
Zm00001d015200	GRMZM2G042245
Zm00001d015243	GRMZM2G102845
Zm00001d015248	GRMZM2G410393
Zm00001d015274	GRMZM2G031850
Zm00001d015308	GRMZM2G085469
Zm00001d015427	GRMZM2G128877	PE	0.367527
Zm00001d015431	GRMZM2G138527
Zm00001d015526	GRMZM2G117544
Zm00001d015693	GRMZM2G041878
Zm00001d015788	GRMZM2G171604
Zm00001d015856	GRMZM2G063851
Zm00001d016031	GRMZM2G029400	PED	0.951321
Zm00001d016060	GRMZM2G140582
Zm00001d016374	GRMZM2G163713
Zm00001d016460	GRMZM2G386155
Zm00001d016572	GRMZM2G143008
Zm00001d016684	GRMZM2G032628	CSE	0.44561
Zm00001d016831	GRMZM2G136143	EMB	0.34302
Zm00001d016864	GRMZM2G421231/GRMZM2G421234
Zm00001d016895	GRMZM2G049675
Zm00001d016982	GRMZM2G176253	NU	0.489077
Zm00001d017026	GRMZM2G024693
Zm00001d017110	AC205703.4_FG005
Zm00001d017204	GRMZM2G071846
Zm00001d017274	GRMZM2G074604	PC	0.339254
Zm00001d017288	GRMZM2G154628	CSE	0.424629
Zm00001d017352	GRMZM2G178517
Zm00001d017361	GRMZM2G139855	CZ	0.364903
Zm00001d017584	GRMZM2G481755	NU	0.499179
Zm00001d017597	GRMZM2G166976	EMB	0.704967
Zm00001d017808	GRMZM2G315176
Zm00001d017830	GRMZM2G123371
Zm00001d017953	GRMZM2G090609	NU	0.779493
Zm00001d017956	GRMZM2G385999
Zm00001d018004	GRMZM2G415327	NU	0.307433
Zm00001d018070	GRMZM2G012399	EMB	0.451901
Zm00001d018134	GRMZM2G015784
Zm00001d018252	GRMZM2G149930	BETL	0.648623
Zm00001d018309	GRMZM2G110185
Zm00001d018316	GRMZM2G052750
Zm00001d018383	GRMZM2G100467
Zm00001d018404	GRMZM2G083812	BETL	0.940554
Zm00001d018410	GRMZM2G096690
Zm00001d018498	GRMZM2G064386	PC	0.649041
Zm00001d018613	GRMZM2G020281/GRMZM2G323499	CZ/	0.355927236925385/
Zm00001d018673	AC205122.4_FG008
Zm00001d018758	GRMZM2G064799	AL	0.601438
Zm00001d018820	AC205320.3_FG004/GRMZM2G025977/GRMZM2G026614	//PE	//PE
Zm00001d018857	GRMZM2G320298	PE	0.429177
Zm00001d018859	GRMZM2G018508
Zm00001d018903	GRMZM2G024354
Zm00001d018965	GRMZM2G328171	PC	0.820608
Zm00001d018966	GRMZM2G162359	PC	0.861121
Zm00001d018979	GRMZM2G102075
Zm00001d018981	GRMZM2G401308
Zm00001d019034	GRMZM2G144653
Zm00001d019164	GRMZM2G462325
Zm00001d019186	GRMZM5G825609
Zm00001d019430	GRMZM2G169914
Zm00001d019459	GRMZM2G151651
Zm00001d019534	GRMZM2G471269	PE	0.809935
Zm00001d019552	GRMZM2G146463
Zm00001d019562	GRMZM2G160351
Zm00001d019567	GRMZM2G069676
Zm00001d019957	AC195343.3_FG002/GRMZM2G091643
Zm00001d020086	GRMZM2G031461
Zm00001d020170	GRMZM2G083058	EMB	0.763832
Zm00001d020296	GRMZM2G016551	CZ	0.321808
Zm00001d020591	GRMZM2G138689
Zm00001d020593	GRMZM2G138976/GRMZM5G873335
Zm00001d020618	GRMZM2G140342
Zm00001d020808	GRMZM5G843748	PC	0.346049
Zm00001d020898	GRMZM2G069651
Zm00001d020946	GRMZM2G103902
Zm00001d020954	GRMZM2G177229
Zm00001d020984	GRMZM2G052266	PED	0.571418
Zm00001d021028	GRMZM5G866465
Zm00001d021071	GRMZM5G843213
Zm00001d021126	GRMZM5G800734
Zm00001d021132	AC234154.1_FG007	PED	0.409431
Zm00001d021162	GRMZM2G033199
Zm00001d021187	GRMZM2G120300
Zm00001d021196	GRMZM2G149520
Zm00001d021310	GRMZM5G852968	EMB	0.689519
Zm00001d021392	GRMZM2G006117
Zm00001d021433	GRMZM2G066528
Zm00001d021445	GRMZM2G168330	CSE	0.392693
Zm00001d021522	GRMZM2G085670
Zm00001d021554	GRMZM2G138220	AL	0.371128
Zm00001d021596	AC189750.4_FG004	PED	0.683278
Zm00001d021615	GRMZM2G108849	BETL	0.518486
Zm00001d021667	GRMZM2G174855	CSE	0.336441
Zm00001d021702	GRMZM2G058310/GRMZM2G358467	PE/	0.899830740186186/
Zm00001d021881	GRMZM2G007651	PED	0.326288
Zm00001d021893	GRMZM5G887631	CSE	0.33253
Zm00001d021950	GRMZM2G022313	NU	0.521153
Zm00001d021978	GRMZM2G151649
Zm00001d021985	GRMZM2G057247
Zm00001d022052	GRMZM2G019571
Zm00001d022059	GRMZM2G131262	PE	0.76641
Zm00001d022092	GRMZM2G152179	ESR	0.576922
Zm00001d022160	GRMZM2G048846
Zm00001d022180	GRMZM2G054136
Zm00001d022198	GRMZM2G427408
Zm00001d022200	GRMZM2G382106
Zm00001d022306	GRMZM2G014295
Zm00001d022307	GRMZM2G013652
Zm00001d022378	GRMZM2G152963
Zm00001d022387	GRMZM2G036872	BETL	0.586757
Zm00001d022489	GRMZM2G008232
Zm00001d022499	GRMZM2G333433
Zm00001d022602	GRMZM2G102167
Zm00001d022622	GRMZM2G051129	PE	0.348426
Zm00001d008203	GRMZM2G039396
Zm00001d008257	GRMZM2G095657
Zm00001d008264	GRMZM5G806649
Zm00001d008342	GRMZM2G154896
Zm00001d008388	GRMZM2G147587
Zm00001d008495	GRMZM5G875864	PC	0.475258
Zm00001d008604	GRMZM2G020484	PED	0.33172
Zm00001d008750	GRMZM2G144464	ESR	0.73211
Zm00001d009004	GRMZM2G379286
Zm00001d009156	GRMZM2G003417/GRMZM2G124553	/PC	/0.564482803628532
Zm00001d009177	GRMZM2G022782	NU	0.55306
Zm00001d009312	AC235535.1_FG001
Zm00001d009552	GRMZM2G015287	AL	0.343584
Zm00001d009596	GRMZM2G158024
Zm00001d009627	AC234185.1_FG007	BETL	0.39847
Zm00001d009660	GRMZM2G063069	PE	0.521897
Zm00001d009749	GRMZM2G023418
Zm00001d009840	GRMZM2G137348
Zm00001d009868	GRMZM2G151193
Zm00001d009954	GRMZM2G002130
Zm00001d009990	GRMZM2G124455	AL	0.669158
Zm00001d010056	GRMZM2G375504
Zm00001d010128	GRMZM2G114954	PED	0.329052
Zm00001d010179	GRMZM2G055684
Zm00001d010313	GRMZM2G386229	BETL	0.974517
Zm00001d010340	GRMZM2G029933
Zm00001d010572	GRMZM2G328988
Zm00001d010672	GRMZM2G083016	AL	0.326489
Zm00001d010728	GRMZM2G154936	AL	0.317474
Zm00001d010732	AC209819.3_FG012
Zm00001d010825	GRMZM2G048200	PC	0.522309
Zm00001d010902	AC202915.3_FG002	NU	0.898685
Zm00001d010954	GRMZM2G477741	PE	0.528762
Zm00001d011013	GRMZM2G056014	BETL	0.805896
Zm00001d011080	GRMZM2G028393	PED	0.831615
Zm00001d011213	AC196426.3_FG007	CZ	0.464353
Zm00001d011222	GRMZM2G050553	NU	0.361843
Zm00001d011272	GRMZM2G028190
Zm00001d011308	GRMZM2G073404
Zm00001d011342	GRMZM2G376674	EMB	0.351325
Zm00001d011353	GRMZM2G107757
Zm00001d011392	GRMZM2G025387	EMB	0.372
Zm00001d011405	GRMZM2G132686	AL	0.432643
Zm00001d011477	GRMZM2G321290	BETL	0.868023
Zm00001d011625	GRMZM2G144028/GRMZM2G445338	NU/	0.816709356130907/
Zm00001d011788	GRMZM5G838388
Zm00001d011832	GRMZM2G059299	CSE	0.445439
Zm00001d012061	GRMZM2G031352
Zm00001d012240	GRMZM2G005483	CZ	0.57659
Zm00001d012329	GRMZM2G177324
Zm00001d012572	AC194405.3_FG009/GRMZM2G091054	/AL	/0.51004179611106
Zm00001d012610	GRMZM2G106690
Zm00001d035037	GRMZM2G051677	EMB	0.354059
Zm00001d035048	GRMZM2G073433/GRMZM2G073495	EMB/	0.392070588431063/
Zm00001d035377	GRMZM2G403828
Zm00001d035492	GRMZM5G826979	PE	0.311392
Zm00001d035561	GRMZM2G025959/GRMZM2G050412/GRMZM2G163406	AL/PE/PE	0.934201675474706/0.965184278822927/PE
Zm00001d035598	GRMZM2G034598
Zm00001d035669	GRMZM2G089688	PE	0.381771
Zm00001d035681	GRMZM2G012806
Zm00001d035700	GRMZM2G174883	CSE	0.808492
Zm00001d035948	GRMZM2G145396	AL	0.302103
Zm00001d036073	GRMZM2G173858/GRMZM2G700955
Zm00001d036084	GRMZM2G073023
Zm00001d036086	GRMZM2G446253
Zm00001d036091	GRMZM2G074850
Zm00001d036126	GRMZM2G386337
Zm00001d036178	GRMZM2G063899
Zm00001d036195	GRMZM2G075408
Zm00001d036245	GRMZM2G034631	ESR	0.32112
Zm00001d036345	GRMZM2G000376/GRMZM2G300348
Zm00001d036494	GRMZM2G080509
Zm00001d036557	GRMZM2G322328
Zm00001d036598	GRMZM2G100858
Zm00001d036672	GRMZM2G473162
Zm00001d036709	GRMZM5G829955
Zm00001d036951	GRMZM2G335618	PE	0.911161
Zm00001d037115	GRMZM2G701058
Zm00001d037209	GRMZM2G073700
Zm00001d037211	GRMZM2G064993
Zm00001d037234	GRMZM2G348551	CSE	0.332169
Zm00001d037239	GRMZM2G701082
Zm00001d037337	GRMZM2G155546	EMB	0.718865
Zm00001d037369	GRMZM2G018823
Zm00001d037420	GRMZM2G164669
Zm00001d037452	GRMZM2G142363
Zm00001d037465	GRMZM2G324462	BETL	0.314456
Zm00001d037473	GRMZM2G161102	NU	0.660389
Zm00001d037485	GRMZM2G401139
Zm00001d037540	GRMZM2G084812/GRMZM6G949474	/PC	/0.660611798869408
Zm00001d037593	GRMZM2G008093
Zm00001d037656	GRMZM2G447795	PC	0.976505
Zm00001d037674	GRMZM2G141810	AL	0.687866
Zm00001d037689	GRMZM2G051806	NU	0.361994
Zm00001d037693	GRMZM5G886257
Zm00001d037847	GRMZM2G061912
Zm00001d037875	GRMZM2G149768	CSE	0.353676
Zm00001d038005	GRMZM2G005293
Zm00001d038082	GRMZM2G055020	ESR	0.346157
Zm00001d038192	GRMZM2G097989
Zm00001d038195	GRMZM2G121565
Zm00001d038291	GRMZM2G106190
Zm00001d038351	GRMZM2G093272	NU	0.654278
Zm00001d038365	GRMZM2G059314	EMB	0.440486
Zm00001d038397	GRMZM2G066575/GRMZM5G804893	/EMB	/0.54383435365306
Zm00001d038504	GRMZM2G174610
Zm00001d038534	GRMZM2G088861	ESR	0.652766
Zm00001d038545	GRMZM2G117582
Zm00001d038555	GRMZM2G140817
Zm00001d038594	GRMZM2G073535	PED	0.308463
Zm00001d038622	GRMZM2G015100
Zm00001d038660	GRMZM2G060170
Zm00001d038709	GRMZM2G044368
Zm00001d038717	GRMZM2G386674	PC	0.61789
Zm00001d038764	AC206788.3_FG015	PED	0.514973
Zm00001d038874	GRMZM2G079263	NU	0.704607
Zm00001d039001	GRMZM2G040102	CSE	0.449668
Zm00001d039165	GRMZM2G402002
Zm00001d039183	GRMZM2G175593/GRMZM2G175610/GRMZM6G704070	PED//ESR	0.657104433880924//ESR
Zm00001d044781	GRMZM2G016275
Zm00001d044874	GRMZM2G135960
Zm00001d044917	GRMZM2G080120
Zm00001d045000	GRMZM2G086906	CSE	0.31589
Zm00001d045027	GRMZM2G012863
Zm00001d045139	GRMZM2G014240
Zm00001d045206	GRMZM2G099363
Zm00001d045263	GRMZM2G071249
Zm00001d045455	GRMZM2G010768	PE	0.311405
Zm00001d045468	GRMZM2G121333
Zm00001d045724	GRMZM2G065355
Zm00001d045861	GRMZM2G121308	NU	1
Zm00001d045889	GRMZM2G074085	CSE	0.309728
Zm00001d045919	GRMZM2G314094	CZ	0.791164
Zm00001d045968	GRMZM2G047104
Zm00001d046170	GRMZM2G083841	PED	0.983586
Zm00001d046318	GRMZM2G080839
Zm00001d046322	GRMZM2G031941
Zm00001d046468	GRMZM2G443953	PE	0.548019
Zm00001d046624	GRMZM2G145104
Zm00001d046889	GRMZM2G085246
Zm00001d046949	GRMZM2G151734
Zm00001d047187	GRMZM6G735128
Zm00001d047217	GRMZM6G548844
Zm00001d047259	GRMZM2G125813
Zm00001d047389	GRMZM2G127340
Zm00001d047469	GRMZM2G017460
Zm00001d047479	GRMZM2G058522	AL	0.3582
Zm00001d047527	GRMZM2G398288
Zm00001d047542	GRMZM2G012455
Zm00001d047566	GRMZM2G043983
Zm00001d047727	GRMZM2G078933
Zm00001d047789	GRMZM5G825759
Zm00001d047794	GRMZM2G166780
Zm00001d047988	GRMZM2G097898
Zm00001d048009	GRMZM2G152895	CZ	0.72779
Zm00001d048091	GRMZM2G321725	AL	0.407382
Zm00001d048117	GRMZM2G113159
Zm00001d048166	GRMZM2G481888	CSE	0.465513
Zm00001d048349	GRMZM2G126812
Zm00001d048385	GRMZM2G178072
Zm00001d048407	AC149475.2_FG007
Zm00001d048445	GRMZM2G075505
Zm00001d048495	AC196090.3_FG006/GRMZM2G106263	/AL	/0.30968198561938
Zm00001d048520	GRMZM2G037327
Zm00001d023300	GRMZM2G037064
Zm00001d023376	GRMZM2G003762	PED	0.786649
Zm00001d023379	GRMZM2G004534
Zm00001d023560	GRMZM2G347226	NU	0.592318
Zm00001d023608	GRMZM2G059214	ESR	0.74841
Zm00001d023659	GRMZM2G006042
Zm00001d023671	GRMZM2G000339
Zm00001d023684	GRMZM2G437435	AL	0.901904
Zm00001d023718	GRMZM2G091819	AL	0.621036
Zm00001d023734	GRMZM2G009448/GRMZM2G009795	/PED	/0.375822205402678
Zm00001d023735	GRMZM2G127386	NU	0.715892
Zm00001d024088	GRMZM2G122330
Zm00001d024120	GRMZM2G091774	AL	0.866237
Zm00001d024212	GRMZM2G094452
Zm00001d024357	GRMZM2G119867/GRMZM2G317098	PC/NU	0.385401309227647/0.413573822040114
Zm00001d024462	GRMZM2G039824
Zm00001d024510	GRMZM2G055125	PED	0.435065
Zm00001d024511	GRMZM2G099352
Zm00001d024610	GRMZM2G058703	BETL	0.91765
Zm00001d024659	GRMZM2G121137	BETL	0.964502
Zm00001d024698	GRMZM2G148924	EMB	0.370935
Zm00001d024729	GRMZM2G155836
Zm00001d024906	GRMZM2G166899
Zm00001d024938	GRMZM2G000710
Zm00001d024963	GRMZM2G330635	PE	0.516289
Zm00001d025028	GRMZM2G159075	PC	0.975064
Zm00001d025165	GRMZM2G139407	EMB	0.36169
Zm00001d025235	GRMZM2G152661	PED	0.497765
Zm00001d025355	GRMZM2G123633
Zm00001d025445	GRMZM2G009888	PC	0.610151
Zm00001d025674	GRMZM2G123178
Zm00001d025720	GRMZM2G047370	PED	0.354147
Zm00001d025776	GRMZM2G149994	BETL	0.337267
Zm00001d025784	GRMZM2G124411	CSE	0.304095
Zm00001d025919	GRMZM2G468693
Zm00001d025920	GRMZM2G468756	BETL	0.811363
Zm00001d026143	GRMZM2G105801
Zm00001d026244	GRMZM2G129071	PE	0.417312
Zm00001d026251	GRMZM2G091303
Zm00001d026319	GRMZM2G028902
Zm00001d026331	GRMZM2G096107
Zm00001d026391	GRMZM5G818977
Zm00001d026392	GRMZM2G016097
Zm00001d026490	GRMZM2G006894	BETL	0.512582
Zm00001d026607	GRMZM2G040876
Zm00001d000021	GRMZM2G180720	PC	0.474304

## Sheet: Table S7
Table S7. Common identified genes in transcriptome and proteome.
Class	GeneID	Accession	Discription
Down-expressed genes/Decreasingly accumulated proteins	Zm00001d045919	A0A1D6NZU7	Pyrophosphate--fructose 6-phosphate 1-phosphotransferase subunit alpha 2
	Zm00001d020984	B4F987	uncharacterized protein LOC100283462 isoform X1
	Zm00001d044339	A0A1D6NL28	aldehyde dehydrogenase3
	Zm00001d049380	K7URA3	unknown
	Zm00001d035681	A0A1D6LHV3	Subtilisin-chymotrypsin inhibitor CI-1B
	Zm00001d001852	A0A1D6DTL8	Gibberellin-regulated protein 2
	Zm00001d020591	C0P381	50 kDa gamma-zein
	Zm00001d045462	P04713	Granule-bound starch synthase 1, chloroplastic/amyloplastic
	Zm00001d033469	Q6JAD2	Ferredoxin
Down-expressed genes/Increasingly accumulated proteins	Zm00001d050924	A0A1D6Q3W6	40S ribosomal protein S8
Up-expressed genes/Decreasingly accumulated proteins	Zm00001d004102	A0A1D6EDG3	two-component response regulator ORR29 isoform X1
	Zm00001d050428	A0A1D6Q1L8	glyceraldehyde-3-phosphate deHaseN1
	Zm00001d032381	A0A1D6KQE2	two-component response regulator ORR12
	Zm00001d034382	A0A1D6L706	60 kDa jasmonate-induced protein
	Zm00001d023560	A0A1D6IU46	Putative calcium-dependent protein kinase family protein
	Zm00001d042231	C5JA66	basal endosperm transfer layer10 precursor
Up-expressed genes/Increasingly accumulated proteins	Zm00001d047217	A0A1D6P7V3	uncharacterized protein LOC100273769 isoform X1 [Zea mays]
	Zm00001d046322	K7VE94	uncharacterized protein LOC100276794 precursor [Zea mays]
	Zm00001d018404	A0A1D6HNK6	Heparanase-like protein 3-like precursor [Zea mays]
	Zm00001d024659	B6UIG0	uncharacterized protein LOC100279160 precursor [Zea mays]
	Zm00001d045101	C0P9L3	Cinnamoyl-CoA reductase 1-like [Zea mays]
	Zm00001d052424	B6SIW3	PME/invertase inhibitor-like protein precursor [Zea mays]
	Zm00001d023684	C0HGM2	putative subtilase family protein precursor [Zea mays]
	Zm00001d010313	A0A1D6FQC0	inosine-uridine preferring nucleoside hydrolase family protein [Zea mays]
	Zm00001d018966	A0A1D6HTN9	Acidic endochitinase [Zea mays]
	Zm00001d049576	B4FEV8	basal layer antifungal protein 2 precursor [Zea mays]
	Zm00001d029590	B4FHV3	Sigma factor sigB regulation protein rsbQ [Zea mays]
	Zm00001d007967	A0A1D6FAI6	hypothetical protein ZEAMMB73_Zm00001d007967 [Zea mays]
	Zm00001d048903	B4FR99	Xylanase inhibitor protein 2-like precursor [Zea mays]
	Zm00001d032947	A0A1D6KV12	Chitinase 1 [Zea mays]
	Zm00001d007592	A0A1D6F7C2	Methyltransferase [Zea mays]
	Zm00001d028814	Q29SB6	uncharacterized protein LOC100192117 [Zea mays]
	Zm00001d021615	A0A1D6ICV6	Cathepsin B-like cysteine proteinase 3 [Zea mays]
	Zm00001d003016	A0A1D6E5Y9	phenylalanine ammonia lyase2 [Zea mays]
	Zm00001d003869	B2XWS4	adenylate isopentenyltransferase 5, chloroplastic [Zea mays]
	Zm00001d053785	B6UHE2	uncharacterized protein LOC100286296 [Zea mays]
	Zm00001d033624	C0P840	lipoxygenase4 [Zea mays]
	Zm00001d026490	K7TX67	unknown [Zea mays]
	Zm00001d030544	A0A1D6KCW2	Glyoxylate reductase [Zea mays]
	Zm00001d038192	A0A1D6M4E0	glutathione transferase41 [Zea mays]
	Zm00001d011477	B4G1U6	triacylglycerol lipase precursor [Zea mays]
	Zm00001d050992	Q6A4M2	very-long-chain 3-oxoacyl-CoA reductase 1-like [Zea mays]
	Zm00001d013493	A1XCI0	lipoxygenase5, partial [Zea mays]
	Zm00001d033805	B4F972	unknown [Zea mays]
	Zm00001d043762	A0A1D6NEN5	ABC transporter B family member 9 [Zea mays]
	Zm00001d031677	A0A1D6KKK1	uncharacterized protein LOC100281705 precursor [Zea mays]
	Zm00001d011342	K7V3E7	glycine-rich cell wall structural protein [Zea mays]
	Zm00001d038764	B4F9P0	Anthocyanidin 5,3-O-glucosyltransferase-like [Zea mays]
	Zm00001d019534	A0A1D6HY96	unknown [Zea mays]
	Zm00001d043795	A0A1D6NEY9	Glutathione S-transferase GSTU6 [Zea mays]
	Zm00001d043453	B6SKJ7	early nodulin-like protein 3 precursor [Zea mays]
	Zm00001d043357	B6UCC3	blue copper protein precursor [Zea mays]
	Zm00001d024120	B4FPP8	Flavonoid O-methyltransferase-like protein Os11g0303600-like [Zea mays]
	Zm00001d034547	A0A1D6L8I1	hypothetical protein ZEAMMB73_Zm00001d034547 [Zea mays]
	Zm00001d017274	B8A046	Phenylalanine ammonia-lyase [Zea mays]
	Zm00001d033909	A0A1D6L374	uncharacterized protein LOC100275716 [Zea mays]
	Zm00001d033650	A0A1D6L137	Non-cyanogenic beta-glucosidase [Zea mays]
	Zm00001d003776	A0A1D6EBI3	miniature seed 1 precursor [Zea mays]
	Zm00001d022092	B6STJ6	flavonol 4-sulfotransferase [Zea mays]
	Zm00001d037337	B4FEF8	Ribonucleoside-diphosphate reductase small chain [Zea mays]
	Zm00001d007187	B4F9U9	hydroxyproline-rich glycoprotein family protein [Zea mays]
	Zm00001d048622	B6SN53	uncharacterized protein LOC100275073 [Zea mays]
	Zm00001d003446	B6SSX2	gamma-glutamyltranspeptidase 1 precursor [Zea mays]
	Zm00001d037656	A0A1D6LZN2	xylanase inhibitor protein 1 precursor [Zea mays]
	Zm00001d014983	B8A0Q3	Serine carboxypeptidase 3-like precursor [Zea mays]
	Zm00001d038874	A0A1D6MBI7	putative polygalacturonase [Zea mays]
	Zm00001d024610	K7THZ2	uncharacterized protein LOC103641296 [Zea mays]
	Zm00001d038534	A0A1D6M722	Leucine-rich repeat (LRR) family protein [Zea mays]
	Zm00001d042226	A0A1D6N292	hypothetical protein ZEAMMB73_Zm00001d042226 [Zea mays]
	Zm00001d029906	Q94KS7	unknown [Zea mays]
	Zm00001d018965	A0A1D6HTN8	xylanase inhibitor protein 1 precursor [Zea mays]
	Zm00001d052653	A0A1D6QI90	respiratory burst oxidase4 [Zea mays]
	Zm00001d002960	A0A1D6E5Q7	kunitz trypsin inhibitor 1 [Zea mays]
	Zm00001d006791	A0A060D7S7	transcription factor KUA1 [Zea mays]
	Zm00001d046318	K7VHU9	berberine bridge enzyme-like 18 [Zea mays]
	Zm00001d011013	K7VI72	uncharacterized protein LOC103635958 [Zea mays]
	Zm00001d008750	K7UQS7	probable aspartic protease At2g35615 [Zea mays]
	Zm00001d038195	A0A1D6M4F7	putative inactive leucine-rich repeat receptor-like protein kinase [Zea mays]
	Zm00001d002899	A0A1D6E530	uncharacterized protein LOC100279351 precursor [Zea mays]
	Zm00001d039670	C0HFU7	phospholipase D1 [Zea mays]
	Zm00001d039346	A0A1D6MFS9	probable indole-3-acetic acid-amido synthetase GH3.12 [Zea mays]
	Zm00001d034501	A0A1D6L840	AAA-ATPase At3g28580 [Zea mays]

## Sheet: Table S8
Table S8. Prediction of GPI-anchored proteins (GAPs) in maize.
Predicted GAPs by GPI-SOM	GAPs in Arabidopsis thaliana	Homologs in zea mays (1 means this gene were unique in all spesis)	All unrepeated GAPs predicted by two methods	Common GAPs predicted of two methods
Zm00001d009210	AT1G68725	1	Zm00001d002607	Zm00001d002607
Zm00001d052716	AT5G14380	1	Zm00001d010527	Zm00001d010527
Zm00001d035168	AT3G01700	1	Zm00001d002772	Zm00001d002772
Zm00001d036037	AT5G64310	1	Zm00001d043453	Zm00001d043453
Zm00001d052767	AT1G35230	1	Zm00001d012602	Zm00001d012602
Zm00001d026053	AT3G01730	1	Zm00001d002803	Zm00001d002803
Zm00001d019115	AT2G46330	Zm00001d010434, Zm00001d011497, Zm00001d053367	Zm00001d007208	Zm00001d007208
Zm00001d024660	AT4G12730	Zm00001d002607, Zm00001d015899, Zm00001d019994, Zm00001d027471, Zm00001d036699, Zm00001d037540, Zm00001d046914	Zm00001d015609	Zm00001d015609
Zm00001d037753	AT3G46550	Zm00001d010527, Zm00001d012417, Zm00001d042917	Zm00001d019089	Zm00001d019089
Zm00001d043413	AT4G31370	Zm00001d002607, Zm00001d015899, Zm00001d019994, Zm00001d027471, Zm00001d036699, Zm00001d037540, Zm00001d046914	Zm00001d007509	Zm00001d007509
Zm00001d031351	AT1G30800		Zm00001d000117	Zm00001d000117
Zm00001d002803	AT1G02405		Zm00001d012633	Zm00001d012633
Zm00001d020260	AT1G70990		Zm00001d004132	Zm00001d004132
Zm00001d045496	AT1G23040		Zm00001d007832	Zm00001d007832
Zm00001d002309	AT2G31050	Zm00001d002772, Zm00001d007899, Zm00001d013038, Zm00001d017455, Zm00001d018118, Zm00001d018621, Zm00001d018874, Zm00001d018876, Zm00001d018877, Zm00001d018879, Zm00001d018880, Zm00001d019725, Zm00001d019726, Zm00001d020793, Zm00001d020794, Zm00001d021850, Zm00001d031257, Zm00001d037194, Zm00001d051333, Zm00001d052191	Zm00001d007831	Zm00001d007831
Zm00001d030105	AT2G26720	Zm00001d002772, Zm00001d007899, Zm00001d013038, Zm00001d017455, Zm00001d018118, Zm00001d018621, Zm00001d018874, Zm00001d018876, Zm00001d018877, Zm00001d018879, Zm00001d018880, Zm00001d019725, Zm00001d019726, Zm00001d020793, Zm00001d020794, Zm00001d021850, Zm00001d031257, Zm00001d037194, Zm00001d051333, Zm00001d052191	Zm00001d014513	Zm00001d014513
Zm00001d004738	AT4G28365	Zm00001d043453	Zm00001d019100	Zm00001d019100
Zm00001d034559	AT2G23990	Zm00001d012602, Zm00001d043232	Zm00001d024594	Zm00001d024594
Zm00001d051053	AT3G01070		Zm00001d018201	Zm00001d018201
Zm00001d028591	AT3G02210	Zm00001d002803, Zm00001d013256, Zm00001d022081, Zm00001d022082, Zm00001d034049, Zm00001d047276	Zm00001d021447	Zm00001d021447
Zm00001d046809	AT5G15630	Zm00001d002803, Zm00001d013256, Zm00001d022081, Zm00001d022082, Zm00001d034049, Zm00001d047276	Zm00001d002870	Zm00001d002870
Zm00001d018837	AT1G09790	Zm00001d002803, Zm00001d013256, Zm00001d022081, Zm00001d022082, Zm00001d034049, Zm00001d047276	Zm00001d021017	Zm00001d021017
Zm00001d046691	AT4G16120	Zm00001d007208, Zm00001d021661, Zm00001d028826	Zm00001d007045	Zm00001d007045
Zm00001d047495	AT4G27110	Zm00001d007208, Zm00001d021661, Zm00001d028826	Zm00001d000320	Zm00001d000320
Zm00001d032822	AT1G66970	Zm00001d015609, Zm00001d017036, Zm00001d022153, Zm00001d031412, Zm00001d050917, Zm00001d052875	Zm00001d028862	Zm00001d028862
Zm00001d042783	AT3G20520	Zm00001d015609, Zm00001d017036, Zm00001d022153, Zm00001d031412, Zm00001d050917, Zm00001d052875	Zm00001d027755	Zm00001d027755
Zm00001d046748	AT5G55480	Zm00001d015609, Zm00001d017036, Zm00001d022153, Zm00001d031412, Zm00001d050917, Zm00001d052875	Zm00001d009566	Zm00001d009566
Zm00001d040126	AT1G74790	Zm00001d019089, Zm00001d033567, Zm00001d041201	Zm00001d023683	Zm00001d023683
Zm00001d041495	AT1G26450	Zm00001d002348, Zm00001d004933, Zm00001d006343, Zm00001d006776, Zm00001d006777, Zm00001d007864, Zm00001d009686, Zm00001d010728, Zm00001d011431, Zm00001d012917, Zm00001d013250, Zm00001d016545, Zm00001d022059, Zm00001d029539, Zm00001d034062, Zm00001d034729, Zm00001d038682, Zm00001d039139, Zm00001d039251, Zm00001d042912, Zm00001d043361, Zm00001d046155, Zm00001d047293, Zm00001d049614, Zm00001d050544	Zm00001d006009	Zm00001d006009
Zm00001d047939	AT2G19440	Zm00001d007509, Zm00001d007896, Zm00001d013097, Zm00001d013635, Zm00001d015231, Zm00001d019934, Zm00001d038823, Zm00001d046480, Zm00001d049359	Zm00001d026595	Zm00001d026595
Zm00001d042080	AT1G32860	Zm00001d000117, Zm00001d003784, Zm00001d010137, Zm00001d012292, Zm00001d042767, Zm00001d046134	Zm00001d040504	Zm00001d040504
Zm00001d001896	AT5G61130	Zm00001d002348, Zm00001d004933, Zm00001d006343, Zm00001d006776, Zm00001d006777, Zm00001d007864, Zm00001d009686, Zm00001d010728, Zm00001d011431, Zm00001d012917, Zm00001d013250, Zm00001d016545, Zm00001d022059, Zm00001d029539, Zm00001d034062, Zm00001d034729, Zm00001d038682, Zm00001d039139, Zm00001d039251, Zm00001d042912, Zm00001d043361, Zm00001d046155, Zm00001d047293, Zm00001d049614, Zm00001d050544	Zm00001d015783	Zm00001d015783
Zm00001d002774	AT1G69295	Zm00001d002348, Zm00001d004933, Zm00001d006343, Zm00001d006776, Zm00001d006777, Zm00001d007864, Zm00001d009686, Zm00001d010728, Zm00001d011431, Zm00001d012917, Zm00001d013250, Zm00001d016545, Zm00001d022059, Zm00001d029539, Zm00001d034062, Zm00001d034729, Zm00001d038682, Zm00001d039139, Zm00001d039251, Zm00001d042912, Zm00001d043361, Zm00001d046155, Zm00001d047293, Zm00001d049614, Zm00001d050544	Zm00001d031636	Zm00001d031636
Zm00001d031785	AT2G30933	Zm00001d002348, Zm00001d004933, Zm00001d006343, Zm00001d006776, Zm00001d006777, Zm00001d007864, Zm00001d009686, Zm00001d010728, Zm00001d011431, Zm00001d012917, Zm00001d013250, Zm00001d016545, Zm00001d022059, Zm00001d029539, Zm00001d034062, Zm00001d034729, Zm00001d038682, Zm00001d039139, Zm00001d039251, Zm00001d042912, Zm00001d043361, Zm00001d046155, Zm00001d047293, Zm00001d049614, Zm00001d050544	Zm00001d011812	Zm00001d011812
Zm00001d023218	AT5G04310	Zm00001d004448, Zm00001d025067, Zm00001d032806	Zm00001d028537	Zm00001d028537
Zm00001d013635	AT1G05840	Zm00001d012633, Zm00001d016476, Zm00001d016477, Zm00001d044304, Zm00001d050521, Zm00001d052720	Zm00001d006658	Zm00001d006658
Zm00001d048303	AT2G17760	Zm00001d004132, Zm00001d014804, Zm00001d022600, Zm00001d036037	Zm00001d018074	Zm00001d018074
Zm00001d043726	AT1G05450	Zm00001d007832, Zm00001d018926, Zm00001d034415	Zm00001d007884	Zm00001d007884
Zm00001d003765	AT3G43720	Zm00001d007831, Zm00001d012535, Zm00001d013089, Zm00001d018915, Zm00001d030830, Zm00001d033595, Zm00001d034414, Zm00001d034416, Zm00001d038532, Zm00001d048202	Zm00001d017992	Zm00001d017992
Zm00001d006111	AT1G62790	Zm00001d014513, Zm00001d036550	Zm00001d012545	Zm00001d012545
Zm00001d005790	AT1G36150	Zm00001d007831, Zm00001d012535, Zm00001d013089, Zm00001d018915, Zm00001d030830, Zm00001d033595, Zm00001d034414, Zm00001d034416, Zm00001d038532, Zm00001d048202	Zm00001d002773	Zm00001d002773
Zm00001d032495	AT3G58550	Zm00001d019100, Zm00001d027812, Zm00001d034513	Zm00001d043524	Zm00001d043524
Zm00001d010728	AT4G12360	1	Zm00001d047712	Zm00001d047712
Zm00001d018356	AT2G13820	Zm00001d007831, Zm00001d012535, Zm00001d013089, Zm00001d018915, Zm00001d030830, Zm00001d033595, Zm00001d034414, Zm00001d034416, Zm00001d038532, Zm00001d048202	Zm00001d018404	Zm00001d018404
Zm00001d043382	AT4G12420	Zm00001d024594, Zm00001d024595, Zm00001d029193, Zm00001d032504, Zm00001d045599	Zm00001d029726	Zm00001d029726
Zm00001d049170	AT5G48450	Zm00001d024594, Zm00001d024595, Zm00001d029193, Zm00001d032504, Zm00001d045599	Zm00001d043478	Zm00001d043478
Zm00001d024654	AT1G63580		Zm00001d036608	Zm00001d036608
Zm00001d015776	AT4G36010	Zm00001d002414, Zm00001d004437, Zm00001d006054, Zm00001d013610, Zm00001d014313, Zm00001d014563, Zm00001d014791, Zm00001d019150, Zm00001d021901, Zm00001d022637, Zm00001d022643, Zm00001d024872, Zm00001d028399, Zm00001d028400, Zm00001d030303, Zm00001d030304, Zm00001d032027, Zm00001d033455, Zm00001d035654, Zm00001d038069, Zm00001d043121, Zm00001d046261, Zm00001d047938, Zm00001d047939, Zm00001d048014,…	Zm00001d016152	Zm00001d016152
Zm00001d042872	AT1G07460	Zm00001d001781, Zm00001d007803, Zm00001d007843, Zm00001d016009, Zm00001d019333, Zm00001d019334, Zm00001d019411, Zm00001d019413, Zm00001d021896, Zm00001d021897, Zm00001d024637, Zm00001d025920, Zm00001d025921, Zm00001d028454, Zm00001d028455, Zm00001d030759, Zm00001d032868, Zm00001d032869, Zm00001d032870, Zm00001d034217, Zm00001d037397, Zm00001d037398, Zm00001d043781, Zm00001d045838, Zm00001d045839,…	Zm00001d003895	Zm00001d003895
Zm00001d021391	AT1G21880	Zm00001d018201, Zm00001d020691, Zm00001d037151, Zm00001d043467, Zm00001d045832	Zm00001d029497	Zm00001d029497
Zm00001d011763	AT1G77630	Zm00001d018201, Zm00001d020691, Zm00001d037151, Zm00001d043467, Zm00001d045832	Zm00001d001786	Zm00001d001786
Zm00001d005971	AT2G17120	Zm00001d021447, Zm00001d027533	Zm00001d003671	Zm00001d003671
Zm00001d040710	AT2G42800	Zm00001d002194, Zm00001d010813, Zm00001d011757, Zm00001d015206, Zm00001d038742	Zm00001d002698	Zm00001d002698
Zm00001d031949	AT3G01940	Zm00001d002870, Zm00001d003961, Zm00001d003962, Zm00001d016567, Zm00001d016568, Zm00001d019445, Zm00001d027681, Zm00001d035759, Zm00001d037534, Zm00001d040210, Zm00001d040211, Zm00001d040212, Zm00001d042857, Zm00001d049166	Zm00001d030967	Zm00001d030967
Zm00001d032504	AT5G50660	Zm00001d002870, Zm00001d003961, Zm00001d003962, Zm00001d016567, Zm00001d016568, Zm00001d019445, Zm00001d027681, Zm00001d035759, Zm00001d037534, Zm00001d040210, Zm00001d040211, Zm00001d040212, Zm00001d042857, Zm00001d049166	Zm00001d015899	Zm00001d015899
Zm00001d048813	AT4G26466	Zm00001d017874, Zm00001d020876, Zm00001d051672	Zm00001d012417	Zm00001d012417
Zm00001d019552	AT5G62200	Zm00001d008730	Zm00001d007899	Zm00001d007899
Zm00001d021747	AT3G07390	Zm00001d021017, Zm00001d031556, Zm00001d032358, Zm00001d049789	Zm00001d043232	Zm00001d043232
Zm00001d033579	AT4G15460	1	Zm00001d013256	Zm00001d013256
Zm00001d049166	AT3G06035	Zm00001d007045, Zm00001d015223	Zm00001d021661	Zm00001d021661
Zm00001d032879	AT1G09175	1	Zm00001d017036	Zm00001d017036
Zm00001d046120	AT3G55790		Zm00001d033567	Zm00001d033567
Zm00001d048248	AT4G28100	Zm00001d000320, Zm00001d002262, Zm00001d006581	Zm00001d007896	Zm00001d007896
Zm00001d002147	AT5G26300		Zm00001d003784	Zm00001d003784
Zm00001d022033	AT1G56320	Zm00001d028862, Zm00001d040277	Zm00001d016476	Zm00001d016476
Zm00001d001857	AT4G14746	Zm00001d027755, Zm00001d032927, Zm00001d032929, Zm00001d052963	Zm00001d014804	Zm00001d014804
Zm00001d000424	AT4G28085	1	Zm00001d018926	Zm00001d018926
Zm00001d045373	AT4G37450	1	Zm00001d012535	Zm00001d012535
Zm00001d012729	AT4G09030	1	Zm00001d024595	Zm00001d024595
Zm00001d039788	AT2G22470	1	Zm00001d007803	Zm00001d007803
Zm00001d009794	AT5G65390	1	Zm00001d020691	Zm00001d020691
Zm00001d020238	AT5G11740	1	Zm00001d027533	Zm00001d027533
Zm00001d008584	AT3G61640	Zm00001d010434, Zm00001d011497, Zm00001d053367	Zm00001d010813	Zm00001d010813
Zm00001d009891	AT2G24450	Zm00001d002607, Zm00001d015899, Zm00001d019994, Zm00001d027471, Zm00001d036699, Zm00001d037540, Zm00001d046914	Zm00001d020876	Zm00001d020876
Zm00001d024883	AT2G20520	Zm00001d009566, Zm00001d010832, Zm00001d039770, Zm00001d043929, Zm00001d053288	Zm00001d031556	Zm00001d031556
Zm00001d041600	AT4G12950		Zm00001d040277	Zm00001d040277
Zm00001d003550	AT4G16140	1	Zm00001d010832	Zm00001d010832
Zm00001d044525	AT5G49280		Zm00001d043414	Zm00001d043414
Zm00001d038286	AT5G26330	Zm00001d002772, Zm00001d007899, Zm00001d013038, Zm00001d017455, Zm00001d018118, Zm00001d018621, Zm00001d018874, Zm00001d018876, Zm00001d018877, Zm00001d018879, Zm00001d018880, Zm00001d019725, Zm00001d019726, Zm00001d020793, Zm00001d020794, Zm00001d021850, Zm00001d031257, Zm00001d037194, Zm00001d051333, Zm00001d052191	Zm00001d020903	Zm00001d020903
Zm00001d005488	AT4G32490	Zm00001d043453	Zm00001d052950	Zm00001d052950
Zm00001d011035	AT4G30590	Zm00001d012602, Zm00001d043232	Zm00001d046534	Zm00001d046534
Zm00001d045872	AT5G15350		Zm00001d049834	Zm00001d049834
Zm00001d015678	AT3G29810	Zm00001d002803, Zm00001d013256, Zm00001d022081, Zm00001d022082, Zm00001d034049, Zm00001d047276	Zm00001d042016	Zm00001d042016
Zm00001d040048	AT3G16860	Zm00001d007208, Zm00001d021661, Zm00001d028826	Zm00001d021903	Zm00001d021903
Zm00001d049622	AT5G49270	Zm00001d007208, Zm00001d021661, Zm00001d028826	Zm00001d018826	Zm00001d018826
Zm00001d027636	AT4G26690	Zm00001d015609, Zm00001d017036, Zm00001d022153, Zm00001d031412, Zm00001d050917, Zm00001d052875	Zm00001d029892	Zm00001d029892
Zm00001d005935	AT5G58050	Zm00001d015609, Zm00001d017036, Zm00001d022153, Zm00001d031412, Zm00001d050917, Zm00001d052875	Zm00001d043136	Zm00001d043136
Zm00001d031412	AT5G39970	Zm00001d019089, Zm00001d033567, Zm00001d041201	Zm00001d015934	Zm00001d015934
Zm00001d052746	AT1G64760	Zm00001d007509, Zm00001d007896, Zm00001d013097, Zm00001d013635, Zm00001d015231, Zm00001d019934, Zm00001d038823, Zm00001d046480, Zm00001d049359	Zm00001d024913	Zm00001d024913
Zm00001d051460	AT1G77780		Zm00001d035020	Zm00001d035020
Zm00001d021447	AT5G08000	Zm00001d002348, Zm00001d004933, Zm00001d006343, Zm00001d006776, Zm00001d006777, Zm00001d007864, Zm00001d009686, Zm00001d010728, Zm00001d011431, Zm00001d012917, Zm00001d013250, Zm00001d016545, Zm00001d022059, Zm00001d029539, Zm00001d034062, Zm00001d034729, Zm00001d038682, Zm00001d039139, Zm00001d039251, Zm00001d042912, Zm00001d043361, Zm00001d046155, Zm00001d047293, Zm00001d049614, Zm00001d050544	Zm00001d015599	Zm00001d015599
Zm00001d034856	AT3G58100	Zm00001d002348, Zm00001d004933, Zm00001d006343, Zm00001d006776, Zm00001d006777, Zm00001d007864, Zm00001d009686, Zm00001d010728, Zm00001d011431, Zm00001d012917, Zm00001d013250, Zm00001d016545, Zm00001d022059, Zm00001d029539, Zm00001d034062, Zm00001d034729, Zm00001d038682, Zm00001d039139, Zm00001d039251, Zm00001d042912, Zm00001d043361, Zm00001d046155, Zm00001d047293, Zm00001d049614, Zm00001d050544	Zm00001d007767	Zm00001d007767
Zm00001d016715	AT2G03505	Zm00001d002348, Zm00001d004933, Zm00001d006343, Zm00001d006776, Zm00001d006777, Zm00001d007864, Zm00001d009686, Zm00001d010728, Zm00001d011431, Zm00001d012917, Zm00001d013250, Zm00001d016545, Zm00001d022059, Zm00001d029539, Zm00001d034062, Zm00001d034729, Zm00001d038682, Zm00001d039139, Zm00001d039251, Zm00001d042912, Zm00001d043361, Zm00001d046155, Zm00001d047293, Zm00001d049614, Zm00001d050544	Zm00001d041959	Zm00001d041959
Zm00001d015335	AT1G08210	Zm00001d012633, Zm00001d016476, Zm00001d016477, Zm00001d044304, Zm00001d050521, Zm00001d052720	Zm00001d025680	Zm00001d025680
Zm00001d032229	AT3G02740	Zm00001d012633, Zm00001d016476, Zm00001d016477, Zm00001d044304, Zm00001d050521, Zm00001d052720	Zm00001d019994	Zm00001d019994
Zm00001d033567	AT1G18280	Zm00001d014513, Zm00001d036550	Zm00001d042917	Zm00001d042917
Zm00001d044467	AT3G22600	Zm00001d007831, Zm00001d012535, Zm00001d013089, Zm00001d018915, Zm00001d030830, Zm00001d033595, Zm00001d034414, Zm00001d034416, Zm00001d038532, Zm00001d048202	Zm00001d013038	Zm00001d013038
Zm00001d016568	AT1G73890	Zm00001d019100, Zm00001d027812, Zm00001d034513	Zm00001d022081	Zm00001d022081
Zm00001d017769	AT4G08670	Zm00001d007831, Zm00001d012535, Zm00001d013089, Zm00001d018915, Zm00001d030830, Zm00001d033595, Zm00001d034414, Zm00001d034416, Zm00001d038532, Zm00001d048202	Zm00001d028826	Zm00001d028826
Zm00001d005798	AT4G14805	Zm00001d023683	Zm00001d022153	Zm00001d022153
Zm00001d020017	AT4G25240	Zm00001d024594, Zm00001d024595, Zm00001d029193, Zm00001d032504, Zm00001d045599	Zm00001d041201	Zm00001d041201
Zm00001d019861	AT1G63550		Zm00001d013097	Zm00001d013097
Zm00001d031115	AT5G41280		Zm00001d010137	Zm00001d010137
Zm00001d009941	AT4G38660	Zm00001d002414, Zm00001d004437, Zm00001d006054, Zm00001d013610, Zm00001d014313, Zm00001d014563, Zm00001d014791, Zm00001d019150, Zm00001d021901, Zm00001d022637, Zm00001d022643, Zm00001d024872, Zm00001d028399, Zm00001d028400, Zm00001d030303, Zm00001d030304, Zm00001d032027, Zm00001d033455, Zm00001d035654, Zm00001d038069, Zm00001d043121, Zm00001d046261, Zm00001d047938, Zm00001d047939, Zm00001d048014,…	Zm00001d016477	Zm00001d016477
Zm00001d018828	AT1G80080	Zm00001d044182	Zm00001d022600	Zm00001d022600
Zm00001d047274	AT4G28560		Zm00001d034415	Zm00001d034415
Zm00001d016802	AT4G23180	Zm00001d002167, Zm00001d006535, Zm00001d006536, Zm00001d006793, Zm00001d021686, Zm00001d021688, Zm00001d021689, Zm00001d021692, Zm00001d021693, Zm00001d025253, Zm00001d035401, Zm00001d038549, Zm00001d038551	Zm00001d034513	Zm00001d034513
Zm00001d048848	AT3G01950	Zm00001d002870, Zm00001d003961, Zm00001d003962, Zm00001d016567, Zm00001d016568, Zm00001d019445, Zm00001d027681, Zm00001d035759, Zm00001d037534, Zm00001d040210, Zm00001d040211, Zm00001d040212, Zm00001d042857, Zm00001d049166	Zm00001d029193	Zm00001d029193
Zm00001d030338	AT5G63500	Zm00001d002870, Zm00001d003961, Zm00001d003962, Zm00001d016567, Zm00001d016568, Zm00001d019445, Zm00001d027681, Zm00001d035759, Zm00001d037534, Zm00001d040210, Zm00001d040211, Zm00001d040212, Zm00001d042857, Zm00001d049166	Zm00001d006054	Zm00001d006054
Zm00001d033595	AT2G20700	Zm00001d017874, Zm00001d020876, Zm00001d051672	Zm00001d007843	Zm00001d007843
Zm00001d039807	AT5G07190	Zm00001d008730	Zm00001d037151	Zm00001d037151
Zm00001d039906	AT5G62210	Zm00001d008730	Zm00001d003962	Zm00001d003962
Zm00001d051554	AT1G24520	1	Zm00001d051672	Zm00001d051672
Zm00001d039135	AT1G54860	Zm00001d007045, Zm00001d015223	Zm00001d032358	Zm00001d032358
Zm00001d035090	AT5G19230	Zm00001d007045, Zm00001d015223	Zm00001d006581	Zm00001d006581
Zm00001d036431	AT3G04640	1	Zm00001d032929	Zm00001d032929
Zm00001d033446	AT1G29980	Zm00001d012718, Zm00001d043414	Zm00001d039770	Zm00001d039770
Zm00001d025554	AT3G27410		Zm00001d028243	Zm00001d028243
Zm00001d040130	AT1G61900	Zm00001d018610	Zm00001d044771	Zm00001d044771
Zm00001d045031	AT4G38140	Zm00001d000390, Zm00001d002491, Zm00001d002535, Zm00001d002621, Zm00001d003497, Zm00001d004208, Zm00001d004769, Zm00001d005685, Zm00001d005936, Zm00001d005978, Zm00001d007159, Zm00001d008914, Zm00001d009106, Zm00001d009777, Zm00001d009894, Zm00001d009895, Zm00001d010042, Zm00001d012279, Zm00001d012500, Zm00001d012720, Zm00001d013110, Zm00001d014139, Zm00001d014612, Zm00001d014949, Zm00001d015386,…	Zm00001d022460	Zm00001d022460
Zm00001d003784	AT5G22430		Zm00001d036431	Zm00001d036431
Zm00001d053722	AT2G23130	1	Zm00001d013055	Zm00001d013055
Zm00001d045846	AT2G14890	1	Zm00001d039536	Zm00001d039536
Zm00001d050017	AT1G55330		Zm00001d005860	Zm00001d005860
Zm00001d027988	AT2G04780	Zm00001d006009, Zm00001d020903, Zm00001d031389, Zm00001d052864	Zm00001d027471	Zm00001d027471
Zm00001d010010	AT5G11990	1	Zm00001d017455	Zm00001d017455
Zm00001d014873	AT5G20230	Zm00001d033209	Zm00001d022082	Zm00001d022082
Zm00001d023973	AT1G22480	Zm00001d002772, Zm00001d007899, Zm00001d013038, Zm00001d017455, Zm00001d018118, Zm00001d018621, Zm00001d018874, Zm00001d018876, Zm00001d018877, Zm00001d018879, Zm00001d018880, Zm00001d019725, Zm00001d019726, Zm00001d020793, Zm00001d020794, Zm00001d021850, Zm00001d031257, Zm00001d037194, Zm00001d051333, Zm00001d052191	Zm00001d031412	Zm00001d031412
Zm00001d012846	AT3G18590	Zm00001d026595	Zm00001d006776	Zm00001d006776
Zm00001d028922	AT5G25090	Zm00001d012602, Zm00001d043232	Zm00001d013635	Zm00001d013635
Zm00001d037032	AT1G08500	Zm00001d040504, Zm00001d052950	Zm00001d036037	Zm00001d036037
Zm00001d025475	AT3G20580	Zm00001d007208, Zm00001d021661, Zm00001d028826	Zm00001d032504	Zm00001d032504
Zm00001d035656	AT5G58170	Zm00001d015609, Zm00001d017036, Zm00001d022153, Zm00001d031412, Zm00001d050917, Zm00001d052875	Zm00001d016567	Zm00001d016567
Zm00001d010845	AT5G62630	Zm00001d019089, Zm00001d033567, Zm00001d041201	Zm00001d052963	Zm00001d052963
Zm00001d047714	AT2G26600	Zm00001d015783, Zm00001d046534	Zm00001d043929	Zm00001d043929
Zm00001d019695	AT1G18650	Zm00001d002348, Zm00001d004933, Zm00001d006343, Zm00001d006776, Zm00001d006777, Zm00001d007864, Zm00001d009686, Zm00001d010728, Zm00001d011431, Zm00001d012917, Zm00001d013250, Zm00001d016545, Zm00001d022059, Zm00001d029539, Zm00001d034062, Zm00001d034729, Zm00001d038682, Zm00001d039139, Zm00001d039251, Zm00001d042912, Zm00001d043361, Zm00001d046155, Zm00001d047293, Zm00001d049614, Zm00001d050544	Zm00001d052864	Zm00001d052864
Zm00001d032988	AT1G09460	Zm00001d002348, Zm00001d004933, Zm00001d006343, Zm00001d006776, Zm00001d006777, Zm00001d007864, Zm00001d009686, Zm00001d010728, Zm00001d011431, Zm00001d012917, Zm00001d013250, Zm00001d016545, Zm00001d022059, Zm00001d029539, Zm00001d034062, Zm00001d034729, Zm00001d038682, Zm00001d039139, Zm00001d039251, Zm00001d042912, Zm00001d043361, Zm00001d046155, Zm00001d047293, Zm00001d049614, Zm00001d050544	Zm00001d048055	Zm00001d048055
Zm00001d012633	AT4G13600	Zm00001d002348, Zm00001d004933, Zm00001d006343, Zm00001d006776, Zm00001d006777, Zm00001d007864, Zm00001d009686, Zm00001d010728, Zm00001d011431, Zm00001d012917, Zm00001d013250, Zm00001d016545, Zm00001d022059, Zm00001d029539, Zm00001d034062, Zm00001d034729, Zm00001d038682, Zm00001d039139, Zm00001d039251, Zm00001d042912, Zm00001d043361, Zm00001d046155, Zm00001d047293, Zm00001d049614, Zm00001d050544	Zm00001d037493	Zm00001d037493
Zm00001d018036	AT5G36260	Zm00001d012633, Zm00001d016476, Zm00001d016477, Zm00001d044304, Zm00001d050521, Zm00001d052720	Zm00001d053722	Zm00001d053722
Zm00001d004778	AT3G51330	Zm00001d004132, Zm00001d014804, Zm00001d022600, Zm00001d036037	Zm00001d006873	Zm00001d006873
Zm00001d047125	AT1G27950	Zm00001d031636, Zm00001d049834	Zm00001d014782	Zm00001d014782
Zm00001d038742	AT1G55260	Zm00001d019100, Zm00001d027812, Zm00001d034513	Zm00001d052767	Zm00001d052767
Zm00001d012824	AT2G13830	1	Zm00001d036699	Zm00001d036699
Zm00001d007767	AT4G14815	Zm00001d007831, Zm00001d012535, Zm00001d013089, Zm00001d018915, Zm00001d030830, Zm00001d033595, Zm00001d034414, Zm00001d034416, Zm00001d038532, Zm00001d048202	Zm00001d018118	Zm00001d018118
Zm00001d017454	AT5G51480	Zm00001d024594, Zm00001d024595, Zm00001d029193, Zm00001d032504, Zm00001d045599	Zm00001d034049	Zm00001d034049
Zm00001d049351	AT5G41290		Zm00001d050917	Zm00001d050917
Zm00001d029251	AT5G14110	Zm00001d002870, Zm00001d003961, Zm00001d003962, Zm00001d016567, Zm00001d016568, Zm00001d019445, Zm00001d027681, Zm00001d035759, Zm00001d037534, Zm00001d040210, Zm00001d040211, Zm00001d040212, Zm00001d042857, Zm00001d049166	Zm00001d006777	Zm00001d006777
Zm00001d041959	AT4G28280	Zm00001d017874, Zm00001d020876, Zm00001d051672	Zm00001d015231	Zm00001d015231
Zm00001d019445	AT5G19250	Zm00001d007045, Zm00001d015223	Zm00001d042767	Zm00001d042767
Zm00001d026454	AT2G34510	Zm00001d012718, Zm00001d043414	Zm00001d050521	Zm00001d050521
Zm00001d010502	AT5G40620		Zm00001d030830	Zm00001d030830
Zm00001d035214	AT5G35890		Zm00001d045599	Zm00001d045599
Zm00001d003895	AT2G28410	Zm00001d014006, Zm00001d032672	Zm00001d019333	Zm00001d019333
Zm00001d037567	AT5G10430	1	Zm00001d038742	Zm00001d038742
Zm00001d004117	AT5G18690	1	Zm00001d016568	Zm00001d016568
Zm00001d049222	AT5G53250	Zm00001d010434, Zm00001d011497, Zm00001d053367	Zm00001d053288	Zm00001d053288
Zm00001d052783	AT2G45470	Zm00001d002607, Zm00001d015899, Zm00001d019994, Zm00001d027471, Zm00001d036699, Zm00001d037540, Zm00001d046914	Zm00001d034559	Zm00001d034559
Zm00001d008424	AT3G06750		Zm00001d017448	Zm00001d017448
Zm00001d048418	AT1G72230	Zm00001d002772, Zm00001d007899, Zm00001d013038, Zm00001d017455, Zm00001d018118, Zm00001d018621, Zm00001d018874, Zm00001d018876, Zm00001d018877, Zm00001d018879, Zm00001d018880, Zm00001d019725, Zm00001d019726, Zm00001d020793, Zm00001d020794, Zm00001d021850, Zm00001d031257, Zm00001d037194, Zm00001d051333, Zm00001d052191	Zm00001d007935	Zm00001d007935
Zm00001d007219	AT1G48940	Zm00001d026595	Zm00001d006205	Zm00001d006205
Zm00001d029539	AT2G25060	Zm00001d012602, Zm00001d043232	Zm00001d037540	Zm00001d037540
Zm00001d026703	AT5G60920	Zm00001d002803, Zm00001d013256, Zm00001d022081, Zm00001d022082, Zm00001d034049, Zm00001d047276	Zm00001d018621	Zm00001d018621
Zm00001d035020	AT3G15800	Zm00001d015783, Zm00001d046534	Zm00001d047276	Zm00001d047276
Zm00001d001852	AT3G15720	Zm00001d013032, Zm00001d015129, Zm00001d034551, Zm00001d034552, Zm00001d034559, Zm00001d038874	Zm00001d052875	Zm00001d052875
Zm00001d026599	AT1G65240	Zm00001d012633, Zm00001d016476, Zm00001d016477, Zm00001d044304, Zm00001d050521, Zm00001d052720	Zm00001d007864	Zm00001d007864
Zm00001d002536	AT3G51350	Zm00001d004132, Zm00001d014804, Zm00001d022600, Zm00001d036037	Zm00001d019934	Zm00001d019934
Zm00001d036097	AT2G27130	Zm00001d028973	Zm00001d046134	Zm00001d046134
Zm00001d049991	AT4G22630		Zm00001d033595	Zm00001d033595
Zm00001d029099	AT5G41300		Zm00001d019445	Zm00001d019445
Zm00001d025704	AT5G40960	Zm00001d002870, Zm00001d003961, Zm00001d003962, Zm00001d016567, Zm00001d016568, Zm00001d019445, Zm00001d027681, Zm00001d035759, Zm00001d037534, Zm00001d040210, Zm00001d040211, Zm00001d040212, Zm00001d042857, Zm00001d049166	Zm00001d037009	Zm00001d037009
Zm00001d051329	AT5G56170	Zm00001d017874, Zm00001d020876, Zm00001d051672	Zm00001d046914	Zm00001d046914
Zm00001d046742	AT1G07135	1	Zm00001d018874	Zm00001d018874
Zm00001d037406	AT5G14150		Zm00001d009686	Zm00001d009686
Zm00001d012152	AT1G23050		Zm00001d038823	Zm00001d038823
Zm00001d013443	AT1G21090	Zm00001d011812, Zm00001d042016	Zm00001d040061	Zm00001d040061
Zm00001d040502	AT2G29660	Zm00001d028537	Zm00001d027808	Zm00001d027808
Zm00001d046334	AT2G47930	1	Zm00001d018876	Zm00001d018876
Zm00001d040110	AT3G57690	Zm00001d045888	Zm00001d010728	Zm00001d010728
Zm00001d020793	AT1G03870	Zm00001d009566, Zm00001d010832, Zm00001d039770, Zm00001d043929, Zm00001d053288	Zm00001d046480	Zm00001d046480
Zm00001d030754	AT3G27200	Zm00001d002772, Zm00001d007899, Zm00001d013038, Zm00001d017455, Zm00001d018118, Zm00001d018621, Zm00001d018874, Zm00001d018876, Zm00001d018877, Zm00001d018879, Zm00001d018880, Zm00001d019725, Zm00001d019726, Zm00001d020793, Zm00001d020794, Zm00001d021850, Zm00001d031257, Zm00001d037194, Zm00001d051333, Zm00001d052191	Zm00001d034416	Zm00001d034416
Zm00001d052107	AT1G79800		Zm00001d019150	Zm00001d019150
Zm00001d031801	AT4G31840	Zm00001d012602, Zm00001d043232	Zm00001d019413	Zm00001d019413
Zm00001d045571	AT1G66250	Zm00001d006658, Zm00001d021903, Zm00001d028243, Zm00001d048055	Zm00001d035759	Zm00001d035759
Zm00001d024141	AT3G53190	Zm00001d004448, Zm00001d025067, Zm00001d032806	Zm00001d018877	Zm00001d018877
Zm00001d018289	AT4G35880	Zm00001d004132, Zm00001d014804, Zm00001d022600, Zm00001d036037	Zm00001d011431	Zm00001d011431
Zm00001d029365	AT2G44290	Zm00001d019100, Zm00001d027812, Zm00001d034513	Zm00001d049359	Zm00001d049359
Zm00001d034513	AT4G22640		Zm00001d038532	Zm00001d038532
Zm00001d007399	AT1G20030	Zm00001d002414, Zm00001d004437, Zm00001d006054, Zm00001d013610, Zm00001d014313, Zm00001d014563, Zm00001d014791, Zm00001d019150, Zm00001d021901, Zm00001d022637, Zm00001d022643, Zm00001d024872, Zm00001d028399, Zm00001d028400, Zm00001d030303, Zm00001d030304, Zm00001d032027, Zm00001d033455, Zm00001d035654, Zm00001d038069, Zm00001d043121, Zm00001d046261, Zm00001d047938, Zm00001d047939, Zm00001d048014,…	Zm00001d037534	Zm00001d037534
Zm00001d033447	AT5G40970	1	Zm00001d015798	Zm00001d015798
Zm00001d048817	AT3G18050	Zm00001d000320, Zm00001d002262, Zm00001d006581	Zm00001d012917	Zm00001d012917
Zm00001d034507	AT1G70985		Zm00001d022637	Zm00001d022637
Zm00001d000194	AT3G26110	1	Zm00001d040210	Zm00001d040210
Zm00001d019413	AT3G06360	1	Zm00001d025253	Zm00001d025253
Zm00001d049387	AT5G40730	1	Zm00001d037483	Zm00001d037483
Zm00001d025416	AT3G60900	Zm00001d002607, Zm00001d015899, Zm00001d019994, Zm00001d027471, Zm00001d036699, Zm00001d037540, Zm00001d046914	Zm00001d018631	Zm00001d018631
Zm00001d033939	AT2G32300	Zm00001d002772, Zm00001d007899, Zm00001d013038, Zm00001d017455, Zm00001d018118, Zm00001d018621, Zm00001d018874, Zm00001d018876, Zm00001d018877, Zm00001d018879, Zm00001d018880, Zm00001d019725, Zm00001d019726, Zm00001d020793, Zm00001d020794, Zm00001d021850, Zm00001d031257, Zm00001d037194, Zm00001d051333, Zm00001d052191	Zm00001d018880	Zm00001d018880
Zm00001d038366	AT2G01630	Zm00001d006658, Zm00001d021903, Zm00001d028243, Zm00001d048055	Zm00001d013250	Zm00001d013250
Zm00001d037208	AT3G54920	Zm00001d004448, Zm00001d025067, Zm00001d032806	Zm00001d022643	Zm00001d022643
Zm00001d009222	AT5G10080	Zm00001d018074, Zm00001d052237	Zm00001d024637	Zm00001d024637
Zm00001d048613	AT2G44300	Zm00001d019100, Zm00001d027812, Zm00001d034513	Zm00001d040211	Zm00001d040211
Zm00001d053736	AT5G09370	Zm00001d007831, Zm00001d012535, Zm00001d013089, Zm00001d018915, Zm00001d030830, Zm00001d033595, Zm00001d034414, Zm00001d034416, Zm00001d038532, Zm00001d048202	Zm00001d047125	Zm00001d047125
Zm00001d020953	AT5G40980	Zm00001d002870, Zm00001d003961, Zm00001d003962, Zm00001d016567, Zm00001d016568, Zm00001d019445, Zm00001d027681, Zm00001d035759, Zm00001d037534, Zm00001d040210, Zm00001d040211, Zm00001d040212, Zm00001d042857, Zm00001d049166	Zm00001d048443	Zm00001d048443
Zm00001d013742	AT5G26290		Zm00001d021304	Zm00001d021304
Zm00001d012648	AT3G44100	Zm00001d007884, Zm00001d018826, Zm00001d020081	Zm00001d019725	Zm00001d019725
Zm00001d034615	AT3G20865	1	Zm00001d016545	Zm00001d016545
Zm00001d009086	AT5G03170	Zm00001d009566, Zm00001d010832, Zm00001d039770, Zm00001d043929, Zm00001d053288	Zm00001d025920	Zm00001d025920
Zm00001d048045	AT2G44790	Zm00001d002772, Zm00001d007899, Zm00001d013038, Zm00001d017455, Zm00001d018118, Zm00001d018621, Zm00001d018874, Zm00001d018876, Zm00001d018877, Zm00001d018879, Zm00001d018880, Zm00001d019725, Zm00001d019726, Zm00001d020793, Zm00001d020794, Zm00001d021850, Zm00001d031257, Zm00001d037194, Zm00001d051333, Zm00001d052191	Zm00001d040212	Zm00001d040212
Zm00001d053315	AT3G20570	Zm00001d012602, Zm00001d043232	Zm00001d025475	Zm00001d025475
Zm00001d042767	AT3G04010	Zm00001d007509, Zm00001d007896, Zm00001d013097, Zm00001d013635, Zm00001d015231, Zm00001d019934, Zm00001d038823, Zm00001d046480, Zm00001d049359	Zm00001d045843	Zm00001d045843
Zm00001d016932	AT1G24140	Zm00001d017992, Zm00001d029892, Zm00001d044771	Zm00001d019726	Zm00001d019726
Zm00001d011676	AT2G48130	Zm00001d007831, Zm00001d012535, Zm00001d013089, Zm00001d018915, Zm00001d030830, Zm00001d033595, Zm00001d034414, Zm00001d034416, Zm00001d038532, Zm00001d048202	Zm00001d022059	Zm00001d022059
Zm00001d017877	AT5G13900		Zm00001d028399	Zm00001d028399
Zm00001d023715	AT3G58890		Zm00001d020793	Zm00001d020793
Zm00001d043538	AT3G13520		Zm00001d029539	Zm00001d029539
Zm00001d021540	AT5G55730	Zm00001d002607, Zm00001d015899, Zm00001d019994, Zm00001d027471, Zm00001d036699, Zm00001d037540, Zm00001d046914	Zm00001d028400	Zm00001d028400
Zm00001d014043	AT5G60490	Zm00001d009566, Zm00001d010832, Zm00001d039770, Zm00001d043929, Zm00001d053288	Zm00001d049166	Zm00001d049166
Zm00001d013250	AT3G60280	Zm00001d002772, Zm00001d007899, Zm00001d013038, Zm00001d017455, Zm00001d018118, Zm00001d018621, Zm00001d018874, Zm00001d018876, Zm00001d018877, Zm00001d018879, Zm00001d018880, Zm00001d019725, Zm00001d019726, Zm00001d020793, Zm00001d020794, Zm00001d021850, Zm00001d031257, Zm00001d037194, Zm00001d051333, Zm00001d052191	Zm00001d051329	Zm00001d051329
Zm00001d044427	AT3G13560	Zm00001d006658, Zm00001d021903, Zm00001d028243, Zm00001d048055	Zm00001d020794	Zm00001d020794
Zm00001d003227	AT1G59970	Zm00001d017992, Zm00001d029892, Zm00001d044771	Zm00001d030303	Zm00001d030303
Zm00001d030812	AT2G48140	Zm00001d007832, Zm00001d018926, Zm00001d034415	Zm00001d032876	Zm00001d032876
Zm00001d041625	AT5G64080	Zm00001d007831, Zm00001d012535, Zm00001d013089, Zm00001d018915, Zm00001d030830, Zm00001d033595, Zm00001d034414, Zm00001d034416, Zm00001d038532, Zm00001d048202	Zm00001d035082	Zm00001d035082
Zm00001d029672	AT3G61980	Zm00001d012545, Zm00001d043136	Zm00001d021850	Zm00001d021850
Zm00001d008419	AT4G26320		Zm00001d034729	Zm00001d034729
Zm00001d020133	AT5G44130	Zm00001d009566, Zm00001d010832, Zm00001d039770, Zm00001d043929, Zm00001d053288	Zm00001d030304	Zm00001d030304
Zm00001d016189	AT3G60270	Zm00001d002772, Zm00001d007899, Zm00001d013038, Zm00001d017455, Zm00001d018118, Zm00001d018621, Zm00001d018874, Zm00001d018876, Zm00001d018877, Zm00001d018879, Zm00001d018880, Zm00001d019725, Zm00001d019726, Zm00001d020793, Zm00001d020794, Zm00001d021850, Zm00001d031257, Zm00001d037194, Zm00001d051333, Zm00001d052191	Zm00001d030759	Zm00001d030759
Zm00001d027478	AT3G24330	Zm00001d007509, Zm00001d007896, Zm00001d013097, Zm00001d013635, Zm00001d015231, Zm00001d019934, Zm00001d038823, Zm00001d046480, Zm00001d049359	Zm00001d035442	Zm00001d035442
Zm00001d007509	AT1G70170	Zm00001d017992, Zm00001d029892, Zm00001d044771	Zm00001d020017	Zm00001d020017
Zm00001d018877	AT5G56540		Zm00001d031257	Zm00001d031257
Zm00001d031224	AT3G12660	Zm00001d002607, Zm00001d015899, Zm00001d019994, Zm00001d027471, Zm00001d036699, Zm00001d037540, Zm00001d046914	Zm00001d038682	Zm00001d038682
Zm00001d019934	AT5G07475	Zm00001d002773	Zm00001d032027	Zm00001d032027
Zm00001d015599	AT4G29360	Zm00001d043524	Zm00001d032868	Zm00001d032868
Zm00001d027305	AT2G45040	Zm00001d017992, Zm00001d029892, Zm00001d044771	Zm00001d032882	Zm00001d032882
Zm00001d029455	AT5G53870	Zm00001d002772, Zm00001d007899, Zm00001d013038, Zm00001d017455, Zm00001d018118, Zm00001d018621, Zm00001d018874, Zm00001d018876, Zm00001d018877, Zm00001d018879, Zm00001d018880, Zm00001d019725, Zm00001d019726, Zm00001d020793, Zm00001d020794, Zm00001d021850, Zm00001d031257, Zm00001d037194, Zm00001d051333, Zm00001d052191	Zm00001d049996	Zm00001d049996
Zm00001d023615	AT4G31140	Zm00001d007509, Zm00001d007896, Zm00001d013097, Zm00001d013635, Zm00001d015231, Zm00001d019934, Zm00001d038823, Zm00001d046480, Zm00001d049359	Zm00001d037194	Zm00001d037194
Zm00001d053582	AT4G16640	Zm00001d017992, Zm00001d029892, Zm00001d044771	Zm00001d039139	Zm00001d039139
Zm00001d003405	AT4G27520	Zm00001d002772, Zm00001d007899, Zm00001d013038, Zm00001d017455, Zm00001d018118, Zm00001d018621, Zm00001d018874, Zm00001d018876, Zm00001d018877, Zm00001d018879, Zm00001d018880, Zm00001d019725, Zm00001d019726, Zm00001d020793, Zm00001d020794, Zm00001d021850, Zm00001d031257, Zm00001d037194, Zm00001d051333, Zm00001d052191	Zm00001d037682	Zm00001d037682
Zm00001d009642	AT5G18220	Zm00001d007509, Zm00001d007896, Zm00001d013097, Zm00001d013635, Zm00001d015231, Zm00001d019934, Zm00001d038823, Zm00001d046480, Zm00001d049359	Zm00001d049997	Zm00001d049997
Zm00001d032929	AT3G43960	Zm00001d000327, Zm00001d001900, Zm00001d002065, Zm00001d004355, Zm00001d004364, Zm00001d004371, Zm00001d007464, Zm00001d008796, Zm00001d011787, Zm00001d012120, Zm00001d014474, Zm00001d017834, Zm00001d025038, Zm00001d026458, Zm00001d026577, Zm00001d031971, Zm00001d035689, Zm00001d036541, Zm00001d036542, Zm00001d037301, Zm00001d037303, Zm00001d038650, Zm00001d039504, Zm00001d042446, Zm00001d043048,…	Zm00001d051333	Zm00001d051333
Zm00001d036990	AT5G20870	Zm00001d007509, Zm00001d007896, Zm00001d013097, Zm00001d013635, Zm00001d015231, Zm00001d019934, Zm00001d038823, Zm00001d046480, Zm00001d049359	Zm00001d035654	Zm00001d035654
Zm00001d002072	AT5G42720	Zm00001d013573	Zm00001d036542	Zm00001d036542
Zm00001d053755	AT5G56590	Zm00001d043524	Zm00001d052191	Zm00001d052191
Zm00001d019703	AT5G58090	Zm00001d007509, Zm00001d007896, Zm00001d013097, Zm00001d013635, Zm00001d015231, Zm00001d019934, Zm00001d038823, Zm00001d046480, Zm00001d049359	Zm00001d051693	Zm00001d051693
Zm00001d012252	AT5G58480	Zm00001d047712	Zm00001d043361	Zm00001d043361
Zm00001d015609	AT5G64790	Zm00001d007509, Zm00001d007896, Zm00001d013097, Zm00001d013635, Zm00001d015231, Zm00001d019934, Zm00001d038823, Zm00001d046480, Zm00001d049359	Zm00001d037397	Zm00001d037397
Zm00001d040111	AT5G42100	Zm00001d000117, Zm00001d003784, Zm00001d010137, Zm00001d012292, Zm00001d042767, Zm00001d046134	Zm00001d046155	Zm00001d046155
Zm00001d030720	AT3G22620	Zm00001d007832, Zm00001d018926, Zm00001d034415	Zm00001d046261	Zm00001d046261
Zm00001d012535	AT4G22505	1	Zm00001d037398	Zm00001d037398
Zm00001d004451	AT1G11820	Zm00001d006658, Zm00001d021903, Zm00001d028243, Zm00001d048055	Zm00001d014139	Zm00001d014139
Zm00001d031553	AT3G17350		Zm00001d047293	Zm00001d047293
Zm00001d005436	AT5G66680	Zm00001d005248, Zm00001d019164	Zm00001d047938	Zm00001d047938
Zm00001d008410	AT4G20830	Zm00001d016199, Zm00001d022215, Zm00001d024541, Zm00001d037005, Zm00001d037008, Zm00001d037009, Zm00001d046318, Zm00001d046319, Zm00001d046322, Zm00001d049169, Zm00001d049536, Zm00001d049539	Zm00001d047939	Zm00001d047939
Zm00001d012917	AT5G34940	Zm00001d018404, Zm00001d028187, Zm00001d030791, Zm00001d037493, Zm00001d041511, Zm00001d043690, Zm00001d045138, Zm00001d052011	Zm00001d050544	Zm00001d050544
Zm00001d010822	AT1G28290	Zm00001d011747, Zm00001d038740, Zm00001d043591	Zm00001d045839	Zm00001d045839
Zm00001d039209	AT3G14310	Zm00001d008334, Zm00001d015934, Zm00001d022460, Zm00001d040650, Zm00001d045048, Zm00001d050082	Zm00001d043048	Zm00001d043048
Zm00001d031988	AT2G31430		Zm00001d049765	Zm00001d049765
Zm00001d046200	AT3G62820		Zm00001d010434
Zm00001d049996	AT5G62350	Zm00001d014757, Zm00001d024913, Zm00001d036431	Zm00001d002348
Zm00001d021752	AT4G30140		Zm00001d004448
Zm00001d018529	AT5G45950	Zm00001d035871	Zm00001d002414
Zm00001d006502	AT2G30700	Zm00001d029726	Zm00001d001781
Zm00001d024001	AT2G03530	1	Zm00001d002194
Zm00001d021017	AT1G72610	Zm00001d037513	Zm00001d017874
Zm00001d048574	AT5G19240	Zm00001d007045, Zm00001d015223	Zm00001d008730
Zm00001d037899	AT3G05910	Zm00001d002422, Zm00001d009152, Zm00001d011061, Zm00001d012175, Zm00001d017753, Zm00001d022258, Zm00001d040061, Zm00001d040684, Zm00001d041950, Zm00001d042553, Zm00001d047125	Zm00001d044182
Zm00001d017006	AT3G07570	Zm00001d003181, Zm00001d009506, Zm00001d021016, Zm00001d028167, Zm00001d028170, Zm00001d031555, Zm00001d043854, Zm00001d048191, Zm00001d049786	Zm00001d002167
Zm00001d013885	AT3G29360	Zm00001d013245, Zm00001d033188, Zm00001d034072	Zm00001d012718
Zm00001d054086	AT5G64620	Zm00001d003709, Zm00001d035020, Zm00001d035021, Zm00001d049722	Zm00001d018610
Zm00001d023817	AT4G34180	Zm00001d014025, Zm00001d015599, Zm00001d019698, Zm00001d053722	Zm00001d000390
Zm00001d019184	AT4G35220	Zm00001d014025, Zm00001d015599, Zm00001d019698, Zm00001d053722	Zm00001d033209
Zm00001d015821	AT4G15630	Zm00001d040807	Zm00001d014006
Zm00001d048487	AT4G02420	Zm00001d001781, Zm00001d007803, Zm00001d007843, Zm00001d016009, Zm00001d019333, Zm00001d019334, Zm00001d019411, Zm00001d019413, Zm00001d021896, Zm00001d021897, Zm00001d024637, Zm00001d025920, Zm00001d025921, Zm00001d028454, Zm00001d028455, Zm00001d030759, Zm00001d032868, Zm00001d032869, Zm00001d032870, Zm00001d034217, Zm00001d037397, Zm00001d037398, Zm00001d043781, Zm00001d045838, Zm00001d045839,…	Zm00001d013032
Zm00001d048851	AT3G48200	Zm00001d009765	Zm00001d028973
Zm00001d002560	AT1G65820	Zm00001d033707	Zm00001d045888
Zm00001d034540	AT2G45140	Zm00001d010495, Zm00001d011904, Zm00001d014260, Zm00001d017390, Zm00001d017448, Zm00001d024588, Zm00001d025939, Zm00001d028710, Zm00001d032507, Zm00001d036342, Zm00001d042180, Zm00001d049553, Zm00001d051288, Zm00001d051329, Zm00001d051383	Zm00001d000327
Zm00001d015985	AT2G32240		Zm00001d013573
Zm00001d046681	AT5G22780	Zm00001d027333, Zm00001d048511	Zm00001d005248
Zm00001d040231	AT4G11380	Zm00001d029196, Zm00001d047464	Zm00001d016199
Zm00001d038268	AT3G27570	Zm00001d051650	Zm00001d011747
Zm00001d041596	AT1G22882	Zm00001d011277, Zm00001d012240, Zm00001d042643	Zm00001d008334
Zm00001d046652	AT4G32150	Zm00001d005468, Zm00001d007767, Zm00001d013055, Zm00001d018408, Zm00001d019091, Zm00001d019298, Zm00001d027808, Zm00001d031942, Zm00001d034505, Zm00001d037483, Zm00001d048443, Zm00001d052756, Zm00001d053132	Zm00001d014757
Zm00001d009929	AT5G11150	Zm00001d005468, Zm00001d007767, Zm00001d013055, Zm00001d018408, Zm00001d019091, Zm00001d019298, Zm00001d027808, Zm00001d031942, Zm00001d034505, Zm00001d037483, Zm00001d048443, Zm00001d052756, Zm00001d053132	Zm00001d035871
Zm00001d003434	AT1G16240	Zm00001d002148, Zm00001d050146	Zm00001d037513
Zm00001d039477	AT5G16830	Zm00001d008333, Zm00001d017756, Zm00001d039536, Zm00001d040286, Zm00001d044851	Zm00001d002422
Zm00001d019418	AT5G46860	Zm00001d008333, Zm00001d017756, Zm00001d039536, Zm00001d040286, Zm00001d044851	Zm00001d003181
Zm00001d030622	ATIG51940	1	Zm00001d013245
Zm00001d043581	AT2G13820	Zm00001d007831, Zm00001d012535, Zm00001d013089, Zm00001d018915, Zm00001d030830, Zm00001d033595, Zm00001d034414, Zm00001d034416, Zm00001d038532, Zm00001d048202	Zm00001d003709
Zm00001d037682	AT4G34480	Zm00001d013573	Zm00001d014025
Zm00001d019688	AT4G18760	Zm00001d043478	Zm00001d040807
Zm00001d052875	AT5G07830	Zm00001d018404, Zm00001d028187, Zm00001d030791, Zm00001d037493, Zm00001d041511, Zm00001d043690, Zm00001d045138, Zm00001d052011	Zm00001d009765
Zm00001d002607	AT4G18670	Zm00001d006435, Zm00001d007830, Zm00001d008779, Zm00001d009952, Zm00001d013080, Zm00001d015213, Zm00001d016284, Zm00001d018931, Zm00001d022471, Zm00001d023858, Zm00001d027437, Zm00001d028288, Zm00001d033279, Zm00001d033721, Zm00001d034402, Zm00001d034427, Zm00001d036455, Zm00001d037682, Zm00001d037711, Zm00001d039600, Zm00001d040802, Zm00001d044373, Zm00001d048715	Zm00001d033707
Zm00001d023953	AT1G69530	Zm00001d002548, Zm00001d012957, Zm00001d016024, Zm00001d016025, Zm00001d016027, Zm00001d016035, Zm00001d018031, Zm00001d025018, Zm00001d026014, Zm00001d027717, Zm00001d027718, Zm00001d031904, Zm00001d031906, Zm00001d031907, Zm00001d032876, Zm00001d032881, Zm00001d032882, Zm00001d032883, Zm00001d032884, Zm00001d032885, Zm00001d032886, Zm00001d034663, Zm00001d035083, Zm00001d035100, Zm00001d035101,…	Zm00001d010495
Zm00001d049765	AT5G62360	Zm00001d014757, Zm00001d024913, Zm00001d036431	Zm00001d027333
Zm00001d043929	AT3G17130		Zm00001d029196
Zm00001d040242	AT4G01130	Zm00001d004891, Zm00001d021961, Zm00001d038143, Zm00001d040730, Zm00001d040731, Zm00001d040733, Zm00001d045264	Zm00001d051650
Zm00001d018468	AT1G65870	Zm00001d004753, Zm00001d004754, Zm00001d004758, Zm00001d006873, Zm00001d007935, Zm00001d016565, Zm00001d018628, Zm00001d018629, Zm00001d018630, Zm00001d018631, Zm00001d023570, Zm00001d023575, Zm00001d024969, Zm00001d026546, Zm00001d030363, Zm00001d032419, Zm00001d034563, Zm00001d039842, Zm00001d053055	Zm00001d011277
Zm00001d008687	AT5G04885	Zm00001d013268, Zm00001d013269, Zm00001d034015, Zm00001d034017, Zm00001d038271, Zm00001d038272, Zm00001d053982	Zm00001d005468
Zm00001d001880	AT3G47800	Zm00001d043453	Zm00001d002148
Zm00001d014139	AT1G75680	Zm00001d008952, Zm00001d009097, Zm00001d010446, Zm00001d014782, Zm00001d015067, Zm00001d015292, Zm00001d017949, Zm00001d017978, Zm00001d020371, Zm00001d021280, Zm00001d021304, Zm00001d025475, Zm00001d026605, Zm00001d032271, Zm00001d035082, Zm00001d035442, Zm00001d037338, Zm00001d044744, Zm00001d051814	Zm00001d008333
Zm00001d007132	AT1G68560	Zm00001d036608, Zm00001d039994	Zm00001d006435
Zm00001d018822	AT5G08260	Zm00001d002966	Zm00001d002548
Zm00001d013461	AT4G15620	Zm00001d040807	Zm00001d004891
Zm00001d026009	AT1G53210	Zm00001d016152	Zm00001d004753
Zm00001d016471	AT1G42470	Zm00001d026127, Zm00001d026128	Zm00001d013268
Zm00001d032051	AT5G22770	Zm00001d027333, Zm00001d048511	Zm00001d003432
Zm00001d045087	AT1G06530		Zm00001d008952
Zm00001d030643	AT5G48380	Zm00001d007277, Zm00001d038195	Zm00001d002966
Zm00001d019333	AT3G57240	Zm00001d009876, Zm00001d010671, Zm00001d011886, Zm00001d012568, Zm00001d038049, Zm00001d038052, Zm00001d038577, Zm00001d042138, Zm00001d042140, Zm00001d042141, Zm00001d042143, Zm00001d047845, Zm00001d053733	Zm00001d026127
Zm00001d021653	AT3G16370	Zm00001d011661, Zm00001d033522, Zm00001d036175	Zm00001d007277
Zm00001d021567	AT5G42370	Zm00001d017053	Zm00001d009876
Zm00001d043516	AT5G55750	1	Zm00001d011661
Zm00001d020751	AT5G14030	Zm00001d030690, Zm00001d041569	Zm00001d017053
Zm00001d012083	AT2G33530	Zm00001d003895, Zm00001d007372, Zm00001d049276	Zm00001d030690
Zm00001d046060	AT1G55910	Zm00001d029497, Zm00001d041959	Zm00001d018024
Zm00001d050544	AT1G70940	Zm00001d018024, Zm00001d044083, Zm00001d044812, Zm00001d046893, Zm00001d052269, Zm00001d052442	Zm00001d004193
Zm00001d012505	AT1G63430	Zm00001d001786, Zm00001d002835	Zm00001d045336
Zm00001d003390	AT4G36945	Zm00001d003671, Zm00001d025680, Zm00001d047275, Zm00001d052767	Zm00001d045798
Zm00001d029706	AT1G30600	Zm00001d002698, Zm00001d002699, Zm00001d002783, Zm00001d003980, Zm00001d006205, Zm00001d007319, Zm00001d007517, Zm00001d012655, Zm00001d015798, Zm00001d018281, Zm00001d018282, Zm00001d019064, Zm00001d019065, Zm00001d019066, Zm00001d019450, Zm00001d020017, Zm00001d020627, Zm00001d020867, Zm00001d020995, Zm00001d021283, Zm00001d023684, Zm00001d025019, Zm00001d026068, Zm00001d027387, Zm00001d027627,…	Zm00001d001833
Zm00001d043414	AT3G53010	Zm00001d004193, Zm00001d012816, Zm00001d019593, Zm00001d024890, Zm00001d034901	Zm00001d011497
Zm00001d029585	AT5G43600	Zm00001d030967	Zm00001d004933
Zm00001d019171	AT2G01420	Zm00001d018024, Zm00001d044083, Zm00001d044812, Zm00001d046893, Zm00001d052269, Zm00001d052442	Zm00001d025067
Zm00001d009341	AT4G21650	Zm00001d002698, Zm00001d002699, Zm00001d002783, Zm00001d003980, Zm00001d006205, Zm00001d007319, Zm00001d007517, Zm00001d012655, Zm00001d015798, Zm00001d018281, Zm00001d018282, Zm00001d019064, Zm00001d019065, Zm00001d019066, Zm00001d019450, Zm00001d020017, Zm00001d020627, Zm00001d020867, Zm00001d020995, Zm00001d021283, Zm00001d023684, Zm00001d025019, Zm00001d026068, Zm00001d027387, Zm00001d027627,…	Zm00001d036550
Zm00001d031013	AT4G29520	Zm00001d045336	Zm00001d027812
Zm00001d033967	AT5G55960	Zm00001d045798	Zm00001d004437
Zm00001d005471	AT3G61820	Zm00001d001833, Zm00001d001835, Zm00001d005860, Zm00001d017866, Zm00001d017869, Zm00001d020536, Zm00001d025541, Zm00001d037411, Zm00001d039910, Zm00001d044390, Zm00001d045836, Zm00001d045843, Zm00001d045849, Zm00001d045855, Zm00001d045863, Zm00001d047584, Zm00001d049996, Zm00001d049997, Zm00001d050178, Zm00001d051693, Zm00001d051695	Zm00001d003961
Zm00001d047293			Zm00001d015223
Zm00001d010832			Zm00001d002262
Zm00001d022607			Zm00001d032927
Zm00001d050705			Zm00001d006535
Zm00001d023477			Zm00001d002491
Zm00001d047938			Zm00001d032672
Zm00001d034729			Zm00001d015129
Zm00001d049753			Zm00001d052237
Zm00001d018869			Zm00001d001900
Zm00001d050917			Zm00001d019164
Zm00001d026475			Zm00001d022215
Zm00001d011940			Zm00001d028187
Zm00001d022602			Zm00001d038740
Zm00001d032188			Zm00001d009152
Zm00001d006658			Zm00001d009506
Zm00001d007208			Zm00001d033188
Zm00001d039061			Zm00001d011904
Zm00001d033574			Zm00001d048511
Zm00001d049359			Zm00001d047464
Zm00001d033150			Zm00001d012240
Zm00001d046903			Zm00001d050146
Zm00001d044729			Zm00001d017756
Zm00001d052422			Zm00001d007830
Zm00001d016477			Zm00001d012957
Zm00001d011797			Zm00001d021961
Zm00001d045452			Zm00001d004754
Zm00001d013038			Zm00001d013269
Zm00001d036025			Zm00001d003436
Zm00001d007451			Zm00001d009097
Zm00001d022059			Zm00001d039994
Zm00001d046177			Zm00001d026128
Zm00001d002382			Zm00001d038195
Zm00001d047698			Zm00001d010671
Zm00001d049602			Zm00001d033522
Zm00001d049445			Zm00001d041569
Zm00001d016741			Zm00001d007372
Zm00001d030967			Zm00001d044083
Zm00001d043738			Zm00001d002835
Zm00001d024340			Zm00001d002699
Zm00001d047201			Zm00001d012816
Zm00001d020835			Zm00001d001835
Zm00001d030578			Zm00001d053367
Zm00001d047600			Zm00001d006343
Zm00001d053817			Zm00001d032806
Zm00001d000422			Zm00001d013089
Zm00001d002772			Zm00001d011757
Zm00001d013997			Zm00001d006536
Zm00001d036122			Zm00001d002535
Zm00001d022144			Zm00001d031389
Zm00001d006581			Zm00001d034551
Zm00001d048816			Zm00001d020081
Zm00001d039491			Zm00001d002065
Zm00001d032410			Zm00001d024541
Zm00001d052817			Zm00001d030791
Zm00001d037545			Zm00001d043591
Zm00001d041890			Zm00001d011061
Zm00001d006873			Zm00001d021016
Zm00001d035442			Zm00001d034072
Zm00001d028461			Zm00001d035021
Zm00001d053844			Zm00001d019698
Zm00001d038682			Zm00001d014260
Zm00001d024913			Zm00001d042643
Zm00001d014181			Zm00001d008779
Zm00001d047272			Zm00001d016024
Zm00001d032868			Zm00001d038143
Zm00001d003139			Zm00001d004758
Zm00001d015934			Zm00001d034015
Zm00001d015970			Zm00001d013819
Zm00001d053197			Zm00001d010446
Zm00001d038492			Zm00001d011886
Zm00001d034049			Zm00001d036175
Zm00001d003900			Zm00001d049276
Zm00001d028399			Zm00001d044812
Zm00001d042204			Zm00001d047275
Zm00001d009397			Zm00001d002783
Zm00001d028756			Zm00001d019593
Zm00001d029705			Zm00001d012292
Zm00001d043157			Zm00001d044304
Zm00001d028826			Zm00001d018915
Zm00001d008239			Zm00001d013610
Zm00001d044654			Zm00001d016009
Zm00001d047932			Zm00001d043467
Zm00001d011912			Zm00001d015206
Zm00001d013766			Zm00001d049789
Zm00001d007502			Zm00001d006793
Zm00001d044037			Zm00001d002621
Zm00001d051474			Zm00001d034552
Zm00001d012821			Zm00001d004355
Zm00001d026308			Zm00001d037005
Zm00001d032785			Zm00001d040650
Zm00001d032194			Zm00001d012175
Zm00001d024222			Zm00001d028167
Zm00001d045765			Zm00001d049722
Zm00001d040874			Zm00001d017390
Zm00001d019432			Zm00001d018408
Zm00001d022457			Zm00001d040286
Zm00001d026004			Zm00001d009952
Zm00001d033890			Zm00001d016025
Zm00001d049375			Zm00001d040730
Zm00001d043242			Zm00001d034017
Zm00001d051836			Zm00001d016934
Zm00001d011422			Zm00001d012568
Zm00001d053906			Zm00001d046893
Zm00001d038734			Zm00001d003980
Zm00001d015822			Zm00001d024890
Zm00001d001786			Zm00001d017866
Zm00001d004250			Zm00001d014313
Zm00001d042179			Zm00001d045832
Zm00001d037370			Zm00001d021686
Zm00001d047712			Zm00001d003497
Zm00001d039672			Zm00001d004364
Zm00001d050510			Zm00001d037008
Zm00001d050775			Zm00001d041511
Zm00001d033710			Zm00001d045048
Zm00001d028357			Zm00001d017753
Zm00001d015299			Zm00001d028170
Zm00001d049476			Zm00001d019091
Zm00001d019726			Zm00001d044851
Zm00001d029497			Zm00001d013080
Zm00001d003962			Zm00001d016027
Zm00001d045388			Zm00001d040731
Zm00001d022489			Zm00001d038271
Zm00001d052519			Zm00001d025586
Zm00001d040268			Zm00001d015067
Zm00001d032045			Zm00001d038049
Zm00001d014185			Zm00001d052269
Zm00001d021893			Zm00001d034901
Zm00001d019100			Zm00001d017869
Zm00001d014083			Zm00001d052720
Zm00001d016567			Zm00001d014563
Zm00001d011435			Zm00001d019334
Zm00001d045009			Zm00001d021688
Zm00001d040112			Zm00001d004208
Zm00001d050883			Zm00001d038874
Zm00001d037235			Zm00001d004371
Zm00001d046374			Zm00001d043690
Zm00001d049452			Zm00001d050082
Zm00001d020839			Zm00001d022258
Zm00001d040837			Zm00001d031555
Zm00001d045064			Zm00001d024588
Zm00001d028806			Zm00001d019298
Zm00001d047115			Zm00001d015213
Zm00001d035725			Zm00001d016035
Zm00001d033475			Zm00001d040733
Zm00001d025993			Zm00001d016565
Zm00001d043048			Zm00001d038272
Zm00001d052046			Zm00001d029341
Zm00001d050535			Zm00001d015292
Zm00001d049834			Zm00001d038052
Zm00001d027721			Zm00001d052442
Zm00001d016476			Zm00001d007319
Zm00001d043932			Zm00001d020536
Zm00001d031187			Zm00001d034414
Zm00001d024070			Zm00001d014791
Zm00001d014121			Zm00001d019411
Zm00001d030414			Zm00001d027681
Zm00001d014520			Zm00001d021689
Zm00001d016727			Zm00001d004769
Zm00001d040649			Zm00001d007464
Zm00001d018574			Zm00001d046318
Zm00001d023870			Zm00001d045138
Zm00001d036049			Zm00001d043854
Zm00001d035085			Zm00001d025939
Zm00001d051409			Zm00001d016284
Zm00001d018389			Zm00001d018031
Zm00001d036241			Zm00001d045264
Zm00001d032887			Zm00001d018628
Zm00001d013097			Zm00001d053982
Zm00001d005793			Zm00001d034824
Zm00001d022187			Zm00001d017949
Zm00001d010319			Zm00001d038577
Zm00001d003187			Zm00001d007517
Zm00001d052963			Zm00001d025541
Zm00001d036962			Zm00001d021692
Zm00001d052972			Zm00001d005685
Zm00001d007803			Zm00001d008796
Zm00001d027250			Zm00001d046319
Zm00001d048665			Zm00001d052011
Zm00001d016545			Zm00001d040684
Zm00001d043478			Zm00001d048191
Zm00001d006054			Zm00001d028710
Zm00001d015249			Zm00001d031942
Zm00001d014319			Zm00001d018931
Zm00001d032882			Zm00001d025018
Zm00001d037580			Zm00001d018629
Zm00001d039144			Zm00001d017978
Zm00001d025199			Zm00001d042138
Zm00001d035537			Zm00001d012655
Zm00001d039039			Zm00001d037411
Zm00001d012988			Zm00001d021901
Zm00001d040061			Zm00001d021896
Zm00001d025904			Zm00001d021693
Zm00001d046456			Zm00001d005936
Zm00001d016738			Zm00001d011787
Zm00001d026077			Zm00001d046322
Zm00001d014100			Zm00001d041950
Zm00001d023720			Zm00001d049786
Zm00001d006776			Zm00001d032507
Zm00001d032272			Zm00001d034505
Zm00001d051606			Zm00001d022471
Zm00001d019830			Zm00001d026014
Zm00001d048719			Zm00001d018630
Zm00001d047615			Zm00001d020371
Zm00001d052002			Zm00001d042140
Zm00001d023377			Zm00001d039910
Zm00001d008451			Zm00001d018879
Zm00001d034415			Zm00001d048202
Zm00001d025031			Zm00001d021897
Zm00001d034042			Zm00001d005978
Zm00001d026328			Zm00001d012120
Zm00001d007827			Zm00001d049169
Zm00001d036229			Zm00001d042553
Zm00001d010692			Zm00001d036342
Zm00001d029579			Zm00001d023858
Zm00001d047255			Zm00001d027717
Zm00001d030087			Zm00001d021280
Zm00001d026595			Zm00001d042141
Zm00001d017448			Zm00001d018281
Zm00001d025867			Zm00001d044390
Zm00001d040504			Zm00001d035401
Zm00001d033910			Zm00001d007159
Zm00001d032876			Zm00001d014474
Zm00001d008957			Zm00001d049536
Zm00001d039536			Zm00001d042180
Zm00001d046891			Zm00001d027437
Zm00001d050684			Zm00001d027718
Zm00001d027277			Zm00001d023570
Zm00001d046330			Zm00001d042143
Zm00001d051521			Zm00001d018282
Zm00001d012044			Zm00001d045836
Zm00001d027808			Zm00001d024872
Zm00001d002444			Zm00001d038549
Zm00001d013979			Zm00001d008914
Zm00001d007060			Zm00001d017834
Zm00001d034230			Zm00001d049539
Zm00001d029193			Zm00001d049553
Zm00001d042044			Zm00001d052756
Zm00001d012602			Zm00001d028288
Zm00001d020794			Zm00001d031904
Zm00001d014782			Zm00001d023575
Zm00001d029568			Zm00001d047845
Zm00001d024707			Zm00001d019064
Zm00001d035222			Zm00001d025921
Zm00001d025434			Zm00001d042857
Zm00001d028718			Zm00001d038551
Zm00001d046510			Zm00001d009106
Zm00001d032448			Zm00001d025038
Zm00001d005945			Zm00001d051288
Zm00001d016762			Zm00001d053132
Zm00001d040219			Zm00001d033279
Zm00001d021554			Zm00001d031906
Zm00001d030303			Zm00001d024969
Zm00001d004132			Zm00001d026605
Zm00001d036815			Zm00001d053733
Zm00001d040070			Zm00001d019065
Zm00001d019821			Zm00001d045849
Zm00001d022082			Zm00001d028454
Zm00001d035467			Zm00001d009777
Zm00001d002576			Zm00001d026458
Zm00001d032267			Zm00001d033721
Zm00001d053977			Zm00001d031907
Zm00001d049655			Zm00001d026546
Zm00001d023810			Zm00001d032271
Zm00001d017852			Zm00001d019066
Zm00001d052932			Zm00001d045855
Zm00001d049459			Zm00001d034062
Zm00001d014807			Zm00001d028455
Zm00001d018744			Zm00001d009894
Zm00001d039313			Zm00001d026577
Zm00001d048318			Zm00001d051383
Zm00001d001939			Zm00001d034402
Zm00001d047287			Zm00001d030363
Zm00001d002343			Zm00001d019450
Zm00001d014878			Zm00001d009895
Zm00001d030902			Zm00001d031971
Zm00001d051503			Zm00001d034427
Zm00001d051660			Zm00001d032881
Zm00001d016544			Zm00001d032419
Zm00001d022637			Zm00001d047584
Zm00001d014513			Zm00001d010042
Zm00001d015795			Zm00001d035689
Zm00001d025819			Zm00001d036455
Zm00001d009930			Zm00001d034563
Zm00001d033082			Zm00001d037338
Zm00001d032634			Zm00001d020627
Zm00001d027848			Zm00001d033455
Zm00001d004288			Zm00001d032869
Zm00001d043303			Zm00001d012279
Zm00001d046952			Zm00001d036541
Zm00001d014015			Zm00001d032883
Zm00001d027486			Zm00001d039842
Zm00001d004335			Zm00001d044744
Zm00001d013517			Zm00001d020867
Zm00001d017455			Zm00001d039251
Zm00001d036527			Zm00001d032870
Zm00001d043453			Zm00001d012500
Zm00001d033019			Zm00001d037711
Zm00001d009567			Zm00001d032884
Zm00001d045782			Zm00001d053055
Zm00001d016745			Zm00001d051814
Zm00001d015783			Zm00001d020995
Zm00001d007965			Zm00001d050178
Zm00001d053925			Zm00001d042912
Zm00001d046162			Zm00001d038069
Zm00001d043209			Zm00001d034217
Zm00001d012068			Zm00001d012720
Zm00001d033079			Zm00001d037301
Zm00001d014760			Zm00001d039600
Zm00001d012974			Zm00001d032885
Zm00001d027744			Zm00001d021283
Zm00001d038579			Zm00001d043121
Zm00001d004990			Zm00001d013110
Zm00001d029583			Zm00001d037303
Zm00001d044680			Zm00001d040802
Zm00001d037070			Zm00001d032886
Zm00001d010157			Zm00001d023684
Zm00001d004564			Zm00001d051695
Zm00001d006453			Zm00001d045863
Zm00001d037108			Zm00001d038650
Zm00001d034416			Zm00001d044373
Zm00001d026415			Zm00001d034663
Zm00001d015757			Zm00001d025019
Zm00001d003182			Zm00001d043781
Zm00001d043416			Zm00001d014612
Zm00001d009492			Zm00001d039504
Zm00001d018867			Zm00001d048715
Zm00001d040600			Zm00001d035083
Zm00001d043232			Zm00001d026068
Zm00001d004524			Zm00001d049614
Zm00001d019089			Zm00001d045838
Zm00001d006934			Zm00001d014949
Zm00001d003676			Zm00001d042446
Zm00001d041922			Zm00001d035100
Zm00001d017625			Zm00001d027387
Zm00001d042917			Zm00001d048014
Zm00001d021605			Zm00001d015386
Zm00001d023574			Zm00001d035101
Zm00001d023813			Zm00001d027627
Zm00001d007884			Zm00001d048595
Zm00001d006777			Zm00001d053322
Zm00001d007766			Zm00001d015475
Zm00001d035062			Zm00001d045708
Zm00001d016550			Zm00001d035102
Zm00001d043243			Zm00001d027732
Zm00001d014758			Zm00001d016104
Zm00001d039071			Zm00001d045709
Zm00001d039770			Zm00001d035104
Zm00001d019667			Zm00001d028391
Zm00001d005121			Zm00001d053215
Zm00001d021238			Zm00001d016137
Zm00001d052410			Zm00001d045711
Zm00001d025783			Zm00001d035108
Zm00001d044211			Zm00001d029686
Zm00001d043593			Zm00001d016140
Zm00001d038883			Zm00001d045713
Zm00001d040585			Zm00001d035109
Zm00001d011257			Zm00001d033039
Zm00001d009827			Zm00001d016142
Zm00001d012368			Zm00001d047930
Zm00001d049325			Zm00001d035111
Zm00001d028862			Zm00001d033194
Zm00001d027471			Zm00001d016682
Zm00001d015461			Zm00001d049113
Zm00001d015798			Zm00001d035112
Zm00001d011767			Zm00001d034112
Zm00001d004999			Zm00001d009210
Zm00001d003666			Zm00001d052716
Zm00001d051305			Zm00001d035168
Zm00001d020840			Zm00001d026053
Zm00001d011406			Zm00001d019115
Zm00001d045839			Zm00001d024660
Zm00001d043257			Zm00001d037753
Zm00001d049846			Zm00001d043413
Zm00001d032027			Zm00001d031351
Zm00001d031317			Zm00001d020260
Zm00001d043049			Zm00001d045496
Zm00001d003186			Zm00001d002309
Zm00001d028486			Zm00001d030105
Zm00001d034234			Zm00001d004738
Zm00001d017069			Zm00001d051053
Zm00001d006915			Zm00001d028591
Zm00001d031568			Zm00001d046809
Zm00001d009530			Zm00001d018837
Zm00001d016152			Zm00001d046691
Zm00001d040751			Zm00001d047495
Zm00001d044266			Zm00001d032822
Zm00001d045843			Zm00001d042783
Zm00001d021887			Zm00001d046748
Zm00001d023873			Zm00001d040126
Zm00001d048808			Zm00001d041495
Zm00001d037814			Zm00001d042080
Zm00001d049247			Zm00001d001896
Zm00001d034396			Zm00001d002774
Zm00001d025754			Zm00001d031785
Zm00001d041403			Zm00001d023218
Zm00001d028537			Zm00001d048303
Zm00001d020344			Zm00001d043726
Zm00001d050521			Zm00001d003765
Zm00001d028819			Zm00001d006111
Zm00001d015103			Zm00001d005790
Zm00001d010038			Zm00001d032495
Zm00001d020034			Zm00001d018356
Zm00001d039139			Zm00001d043382
Zm00001d029030			Zm00001d049170
Zm00001d029669			Zm00001d024654
Zm00001d020997			Zm00001d015776
Zm00001d022081			Zm00001d042872
Zm00001d018118			Zm00001d021391
Zm00001d006567			Zm00001d011763
Zm00001d053275			Zm00001d005971
Zm00001d004426			Zm00001d040710
Zm00001d025567			Zm00001d031949
Zm00001d051653			Zm00001d048813
Zm00001d049415			Zm00001d019552
Zm00001d044366			Zm00001d021747
Zm00001d034924			Zm00001d033579
Zm00001d007710			Zm00001d032879
Zm00001d034506			Zm00001d046120
Zm00001d030830			Zm00001d048248
Zm00001d031223			Zm00001d002147
Zm00001d020453			Zm00001d022033
Zm00001d037151			Zm00001d001857
Zm00001d014463			Zm00001d000424
Zm00001d017216			Zm00001d045373
Zm00001d040652			Zm00001d012729
Zm00001d027416			Zm00001d039788
Zm00001d021436			Zm00001d009794
Zm00001d040012			Zm00001d020238
Zm00001d007899			Zm00001d008584
Zm00001d050406			Zm00001d009891
Zm00001d017092			Zm00001d024883
Zm00001d015085			Zm00001d041600
Zm00001d015342			Zm00001d003550
Zm00001d012038			Zm00001d044525
Zm00001d007045			Zm00001d038286
Zm00001d020118			Zm00001d005488
Zm00001d016758			Zm00001d011035
Zm00001d031647			Zm00001d045872
Zm00001d030035			Zm00001d015678
Zm00001d017036			Zm00001d040048
Zm00001d011654			Zm00001d049622
Zm00001d009883			Zm00001d027636
Zm00001d046914			Zm00001d005935
Zm00001d010386			Zm00001d052746
Zm00001d052958			Zm00001d051460
Zm00001d010945			Zm00001d034856
Zm00001d020876			Zm00001d016715
Zm00001d053791			Zm00001d015335
Zm00001d050904			Zm00001d032229
Zm00001d009899			Zm00001d044467
Zm00001d027581			Zm00001d017769
Zm00001d043083			Zm00001d005798
Zm00001d025752			Zm00001d019861
Zm00001d006205			Zm00001d031115
Zm00001d022361			Zm00001d009941
Zm00001d037898			Zm00001d018828
Zm00001d052819			Zm00001d047274
Zm00001d036299			Zm00001d016802
Zm00001d048294			Zm00001d048848
Zm00001d052572			Zm00001d030338
Zm00001d031032			Zm00001d039807
Zm00001d025968			Zm00001d039906
Zm00001d002870			Zm00001d051554
Zm00001d035129			Zm00001d039135
Zm00001d002209			Zm00001d035090
Zm00001d038589			Zm00001d033446
Zm00001d019320			Zm00001d025554
Zm00001d047131			Zm00001d040130
Zm00001d044076			Zm00001d045031
Zm00001d029101			Zm00001d045846
Zm00001d016728			Zm00001d050017
Zm00001d023616			Zm00001d027988
Zm00001d048852			Zm00001d010010
Zm00001d007418			Zm00001d014873
Zm00001d007896			Zm00001d023973
Zm00001d041612			Zm00001d012846
Zm00001d020595			Zm00001d028922
Zm00001d043118			Zm00001d037032
Zm00001d010053			Zm00001d035656
Zm00001d035633			Zm00001d010845
Zm00001d007753			Zm00001d047714
Zm00001d000320			Zm00001d019695
Zm00001d005908			Zm00001d032988
Zm00001d048818			Zm00001d018036
Zm00001d017367			Zm00001d004778
Zm00001d036417			Zm00001d012824
Zm00001d013036			Zm00001d017454
Zm00001d006082			Zm00001d049351
Zm00001d037493			Zm00001d029251
Zm00001d006420			Zm00001d026454
Zm00001d022230			Zm00001d010502
Zm00001d004400			Zm00001d035214
Zm00001d031589			Zm00001d037567
Zm00001d051693			Zm00001d004117
Zm00001d022205			Zm00001d049222
Zm00001d007969			Zm00001d052783
Zm00001d040211			Zm00001d008424
Zm00001d009779			Zm00001d048418
Zm00001d036482			Zm00001d007219
Zm00001d002532			Zm00001d026703
Zm00001d036182			Zm00001d001852
Zm00001d019228			Zm00001d026599
Zm00001d033643			Zm00001d002536
Zm00001d007112			Zm00001d036097
Zm00001d029676			Zm00001d049991
Zm00001d052054			Zm00001d029099
Zm00001d025574			Zm00001d025704
Zm00001d018790			Zm00001d046742
Zm00001d020691			Zm00001d037406
Zm00001d024394			Zm00001d012152
Zm00001d031764			Zm00001d013443
Zm00001d019160			Zm00001d040502
Zm00001d039010			Zm00001d046334
Zm00001d020030			Zm00001d040110
Zm00001d044877			Zm00001d030754
Zm00001d042958			Zm00001d052107
Zm00001d030954			Zm00001d031801
Zm00001d014205			Zm00001d045571
Zm00001d004886			Zm00001d024141
Zm00001d041310			Zm00001d018289
Zm00001d002203			Zm00001d029365
Zm00001d012504			Zm00001d007399
Zm00001d047880			Zm00001d033447
Zm00001d023413			Zm00001d048817
Zm00001d038593			Zm00001d034507
Zm00001d010527			Zm00001d000194
Zm00001d038421			Zm00001d049387
Zm00001d005342			Zm00001d025416
Zm00001d017955			Zm00001d033939
Zm00001d050955			Zm00001d038366
Zm00001d037498			Zm00001d037208
Zm00001d030181			Zm00001d009222
Zm00001d024595			Zm00001d048613
Zm00001d014102			Zm00001d053736
Zm00001d032828			Zm00001d020953
Zm00001d049291			Zm00001d013742
Zm00001d037009			Zm00001d012648
Zm00001d044752			Zm00001d034615
Zm00001d046155			Zm00001d009086
Zm00001d021804			Zm00001d048045
Zm00001d035759			Zm00001d053315
Zm00001d016428			Zm00001d016932
Zm00001d036865			Zm00001d011676
Zm00001d034179			Zm00001d017877
Zm00001d043737			Zm00001d023715
Zm00001d019994			Zm00001d043538
Zm00001d046416			Zm00001d021540
Zm00001d022005			Zm00001d014043
Zm00001d011812			Zm00001d044427
Zm00001d025920			Zm00001d003227
Zm00001d022357			Zm00001d030812
Zm00001d041026			Zm00001d041625
Zm00001d052864			Zm00001d029672
Zm00001d027428			Zm00001d008419
Zm00001d014771			Zm00001d020133
Zm00001d033719			Zm00001d016189
Zm00001d022643			Zm00001d027478
Zm00001d039928			Zm00001d031224
Zm00001d042696			Zm00001d027305
Zm00001d037540			Zm00001d029455
Zm00001d007594			Zm00001d023615
Zm00001d053252			Zm00001d053582
Zm00001d007519			Zm00001d003405
Zm00001d034077			Zm00001d009642
Zm00001d052527			Zm00001d036990
Zm00001d010813			Zm00001d002072
Zm00001d003981			Zm00001d053755
Zm00001d026202			Zm00001d019703
Zm00001d053288			Zm00001d012252
Zm00001d003600			Zm00001d040111
Zm00001d020583			Zm00001d030720
Zm00001d005333			Zm00001d004451
Zm00001d021536			Zm00001d031553
Zm00001d038600			Zm00001d005436
Zm00001d019711			Zm00001d008410
Zm00001d007271			Zm00001d010822
Zm00001d048302			Zm00001d039209
Zm00001d053627			Zm00001d031988
Zm00001d045003			Zm00001d046200
Zm00001d041201			Zm00001d021752
Zm00001d019324			Zm00001d018529
Zm00001d000418			Zm00001d006502
Zm00001d040210			Zm00001d024001
Zm00001d003246			Zm00001d048574
Zm00001d041733			Zm00001d037899
Zm00001d004064			Zm00001d017006
Zm00001d002922			Zm00001d013885
Zm00001d030841			Zm00001d054086
Zm00001d033683			Zm00001d023817
Zm00001d040426			Zm00001d019184
Zm00001d009932			Zm00001d015821
Zm00001d019627			Zm00001d048487
Zm00001d034518			Zm00001d048851
Zm00001d018074			Zm00001d002560
Zm00001d036235			Zm00001d034540
Zm00001d035169			Zm00001d015985
Zm00001d025249			Zm00001d046681
Zm00001d003088			Zm00001d040231
Zm00001d027267			Zm00001d038268
Zm00001d015498			Zm00001d041596
Zm00001d035422			Zm00001d046652
Zm00001d016740			Zm00001d009929
Zm00001d034032			Zm00001d003434
Zm00001d002773			Zm00001d039477
Zm00001d011442			Zm00001d019418
Zm00001d048443			Zm00001d030622
Zm00001d020640			Zm00001d043581
Zm00001d043702			Zm00001d019688
Zm00001d043585			Zm00001d023953
Zm00001d021850			Zm00001d040242
Zm00001d050222			Zm00001d018468
Zm00001d014299			Zm00001d008687
Zm00001d029554			Zm00001d001880
Zm00001d051699			Zm00001d007132
Zm00001d017508			Zm00001d018822
Zm00001d034600			Zm00001d013461
Zm00001d019150			Zm00001d026009
Zm00001d019451			Zm00001d016471
Zm00001d036051			Zm00001d032051
Zm00001d017807			Zm00001d045087
Zm00001d033452			Zm00001d030643
Zm00001d036864			Zm00001d021653
Zm00001d034723			Zm00001d021567
Zm00001d008840			Zm00001d043516
Zm00001d036159			Zm00001d020751
Zm00001d044356			Zm00001d012083
Zm00001d023400			Zm00001d046060
Zm00001d049997			Zm00001d012505
Zm00001d042399			Zm00001d003390
Zm00001d012545			Zm00001d029706
Zm00001d049409			Zm00001d029585
Zm00001d035702			Zm00001d019171
Zm00001d038626			Zm00001d009341
Zm00001d010184			Zm00001d031013
Zm00001d029313			Zm00001d033967
Zm00001d024918			Zm00001d005471
Zm00001d008386			Zm00001d022607
Zm00001d051103			Zm00001d050705
Zm00001d050896			Zm00001d023477
Zm00001d052238			Zm00001d049753
Zm00001d049129			Zm00001d018869
Zm00001d050532			Zm00001d026475
Zm00001d033651			Zm00001d011940
Zm00001d032055			Zm00001d022602
Zm00001d021304			Zm00001d032188
Zm00001d048812			Zm00001d039061
Zm00001d004874			Zm00001d033574
Zm00001d002035			Zm00001d033150
Zm00001d033942			Zm00001d046903
Zm00001d053829			Zm00001d044729
Zm00001d046357			Zm00001d052422
Zm00001d018908			Zm00001d011797
Zm00001d037398			Zm00001d045452
Zm00001d042615			Zm00001d036025
Zm00001d011002			Zm00001d007451
Zm00001d048849			Zm00001d046177
Zm00001d025949			Zm00001d002382
Zm00001d047738			Zm00001d047698
Zm00001d045006			Zm00001d049602
Zm00001d051675			Zm00001d049445
Zm00001d013390			Zm00001d016741
Zm00001d040686			Zm00001d043738
Zm00001d007226			Zm00001d024340
Zm00001d051044			Zm00001d047201
Zm00001d006052			Zm00001d020835
Zm00001d024676			Zm00001d030578
Zm00001d019725			Zm00001d047600
Zm00001d009824			Zm00001d053817
Zm00001d011431			Zm00001d000422
Zm00001d003718			Zm00001d013997
Zm00001d020635			Zm00001d036122
Zm00001d012216			Zm00001d022144
Zm00001d033307			Zm00001d048816
Zm00001d002825			Zm00001d039491
Zm00001d034705			Zm00001d032410
Zm00001d009060			Zm00001d052817
Zm00001d004497			Zm00001d037545
Zm00001d034198			Zm00001d041890
Zm00001d021882			Zm00001d028461
Zm00001d050106			Zm00001d053844
Zm00001d031604			Zm00001d014181
Zm00001d053660			Zm00001d047272
Zm00001d008568			Zm00001d003139
Zm00001d027533			Zm00001d015970
Zm00001d014317			Zm00001d053197
Zm00001d027346			Zm00001d038492
Zm00001d033230			Zm00001d003900
Zm00001d027881			Zm00001d042204
Zm00001d024619			Zm00001d009397
Zm00001d039366			Zm00001d028756
Zm00001d005171			Zm00001d029705
Zm00001d039924			Zm00001d043157
Zm00001d024637			Zm00001d008239
Zm00001d022415			Zm00001d044654
Zm00001d047329			Zm00001d047932
Zm00001d053200			Zm00001d011912
Zm00001d050208			Zm00001d013766
Zm00001d029372			Zm00001d007502
Zm00001d028750			Zm00001d044037
Zm00001d043880			Zm00001d051474
Zm00001d032084			Zm00001d012821
Zm00001d047123			Zm00001d026308
Zm00001d034766			Zm00001d032785
Zm00001d032367			Zm00001d032194
Zm00001d044659			Zm00001d024222
Zm00001d026700			Zm00001d045765
Zm00001d051333			Zm00001d040874
Zm00001d019192			Zm00001d019432
Zm00001d046534			Zm00001d022457
Zm00001d004806			Zm00001d026004
Zm00001d015799			Zm00001d033890
Zm00001d039379			Zm00001d049375
Zm00001d013638			Zm00001d043242
Zm00001d043230			Zm00001d051836
Zm00001d024691			Zm00001d011422
Zm00001d031257			Zm00001d053906
Zm00001d023683			Zm00001d038734
Zm00001d027667			Zm00001d015822
Zm00001d005546			Zm00001d004250
Zm00001d043715			Zm00001d042179
Zm00001d031696			Zm00001d037370
Zm00001d021431			Zm00001d039672
Zm00001d049251			Zm00001d050510
Zm00001d011657			Zm00001d050775
Zm00001d026528			Zm00001d033710
Zm00001d018874			Zm00001d028357
Zm00001d022337			Zm00001d015299
Zm00001d039834			Zm00001d049476
Zm00001d043524			Zm00001d045388
Zm00001d025201			Zm00001d022489
Zm00001d033705			Zm00001d052519
Zm00001d047057			Zm00001d040268
Zm00001d015899			Zm00001d032045
Zm00001d044048			Zm00001d014185
Zm00001d037756			Zm00001d021893
Zm00001d004482			Zm00001d014083
Zm00001d045024			Zm00001d011435
Zm00001d031908			Zm00001d045009
Zm00001d018201			Zm00001d040112
Zm00001d051848			Zm00001d050883
Zm00001d038994			Zm00001d037235
Zm00001d051672			Zm00001d046374
Zm00001d029518			Zm00001d049452
Zm00001d018812			Zm00001d020839
Zm00001d027873			Zm00001d040837
Zm00001d031636			Zm00001d045064
Zm00001d012366			Zm00001d028806
Zm00001d018880			Zm00001d047115
Zm00001d023822			Zm00001d035725
Zm00001d018876			Zm00001d033475
Zm00001d037534			Zm00001d025993
Zm00001d042247			Zm00001d052046
Zm00001d044058			Zm00001d050535
Zm00001d045570			Zm00001d027721
Zm00001d000272			Zm00001d043932
Zm00001d004065			Zm00001d031187
Zm00001d032114			Zm00001d024070
Zm00001d033892			Zm00001d014121
Zm00001d002698			Zm00001d030414
Zm00001d006570			Zm00001d014520
Zm00001d030289			Zm00001d016727
Zm00001d025002			Zm00001d040649
Zm00001d011101			Zm00001d018574
Zm00001d009450			Zm00001d023870
Zm00001d009902			Zm00001d036049
Zm00001d000085			Zm00001d035085
Zm00001d012714			Zm00001d051409
Zm00001d028748			Zm00001d018389
Zm00001d048527			Zm00001d036241
Zm00001d007831			Zm00001d032887
Zm00001d034775			Zm00001d005793
Zm00001d010059			Zm00001d022187
Zm00001d008467			Zm00001d010319
Zm00001d000106			Zm00001d003187
Zm00001d035381			Zm00001d036962
Zm00001d004561			Zm00001d052972
Zm00001d007923			Zm00001d027250
Zm00001d003110			Zm00001d048665
Zm00001d006887			Zm00001d015249
Zm00001d003671			Zm00001d014319
Zm00001d030304			Zm00001d037580
Zm00001d007843			Zm00001d039144
Zm00001d047345			Zm00001d025199
Zm00001d026367			Zm00001d035537
Zm00001d005145			Zm00001d039039
Zm00001d018641			Zm00001d012988
Zm00001d019910			Zm00001d025904
Zm00001d029719			Zm00001d046456
Zm00001d025253			Zm00001d016738
Zm00001d042486			Zm00001d026077
Zm00001d036542			Zm00001d014100
Zm00001d028266			Zm00001d023720
Zm00001d007166			Zm00001d032272
Zm00001d031282			Zm00001d051606
Zm00001d003282			Zm00001d019830
Zm00001d030987			Zm00001d048719
Zm00001d038284			Zm00001d047615
Zm00001d021753			Zm00001d052002
Zm00001d023278			Zm00001d023377
Zm00001d019945			Zm00001d008451
Zm00001d045012			Zm00001d025031
Zm00001d046134			Zm00001d034042
Zm00001d037025			Zm00001d026328
Zm00001d049801			Zm00001d007827
Zm00001d039891			Zm00001d036229
Zm00001d023371			Zm00001d010692
Zm00001d023756			Zm00001d029579
Zm00001d046261			Zm00001d047255
Zm00001d037984			Zm00001d030087
Zm00001d049055			Zm00001d025867
Zm00001d016087			Zm00001d033910
Zm00001d037483			Zm00001d008957
Zm00001d025022			Zm00001d046891
Zm00001d047506			Zm00001d050684
Zm00001d050969			Zm00001d027277
Zm00001d032689			Zm00001d046330
Zm00001d043252			Zm00001d051521
Zm00001d002600			Zm00001d012044
Zm00001d047711			Zm00001d002444
Zm00001d039312			Zm00001d013979
Zm00001d010452			Zm00001d007060
Zm00001d037194			Zm00001d034230
Zm00001d011260			Zm00001d042044
Zm00001d042016			Zm00001d029568
Zm00001d035880			Zm00001d024707
Zm00001d000437			Zm00001d035222
Zm00001d046513			Zm00001d025434
Zm00001d031556			Zm00001d028718
Zm00001d035654			Zm00001d046510
Zm00001d016220			Zm00001d032448
Zm00001d003205			Zm00001d005945
Zm00001d044703			Zm00001d016762
Zm00001d018500			Zm00001d040219
Zm00001d020684			Zm00001d021554
Zm00001d017035			Zm00001d036815
Zm00001d005460			Zm00001d040070
Zm00001d043265			Zm00001d019821
Zm00001d036608			Zm00001d035467
Zm00001d045940			Zm00001d002576
Zm00001d036345			Zm00001d032267
Zm00001d053911			Zm00001d053977
Zm00001d032967			Zm00001d049655
Zm00001d043136			Zm00001d023810
Zm00001d021700			Zm00001d017852
Zm00001d002739			Zm00001d052932
Zm00001d032358			Zm00001d049459
Zm00001d028243			Zm00001d014807
Zm00001d010045			Zm00001d018744
Zm00001d021615			Zm00001d039313
Zm00001d040973			Zm00001d048318
Zm00001d011468			Zm00001d001939
Zm00001d014804			Zm00001d047287
Zm00001d007157			Zm00001d002343
Zm00001d020086			Zm00001d014878
Zm00001d010137			Zm00001d030902
Zm00001d013140			Zm00001d051503
Zm00001d037397			Zm00001d051660
Zm00001d024105			Zm00001d016544
Zm00001d028910			Zm00001d015795
Zm00001d004977			Zm00001d025819
Zm00001d021903			Zm00001d009930
Zm00001d042411			Zm00001d033082
Zm00001d000117			Zm00001d032634
Zm00001d012432			Zm00001d027848
Zm00001d044614			Zm00001d004288
Zm00001d018621			Zm00001d043303
Zm00001d046068			Zm00001d046952
Zm00001d024902			Zm00001d014015
Zm00001d027999			Zm00001d027486
Zm00001d052950			Zm00001d004335
Zm00001d017280			Zm00001d013517
Zm00001d043796			Zm00001d036527
Zm00001d007864			Zm00001d033019
Zm00001d040212			Zm00001d009567
Zm00001d013173			Zm00001d045782
Zm00001d027863			Zm00001d016745
Zm00001d006816			Zm00001d007965
Zm00001d034473			Zm00001d053925
Zm00001d046480			Zm00001d046162
Zm00001d028745			Zm00001d043209
Zm00001d022153			Zm00001d012068
Zm00001d008927			Zm00001d033079
Zm00001d000317			Zm00001d014760
Zm00001d012427			Zm00001d012974
Zm00001d024966			Zm00001d027744
Zm00001d011807			Zm00001d038579
Zm00001d013213			Zm00001d004990
Zm00001d007832			Zm00001d029583
Zm00001d009805			Zm00001d044680
Zm00001d021315			Zm00001d037070
Zm00001d048850			Zm00001d010157
Zm00001d036762			Zm00001d004564
Zm00001d044554			Zm00001d006453
Zm00001d047276			Zm00001d037108
Zm00001d009372			Zm00001d026415
Zm00001d008453			Zm00001d015757
Zm00001d053585			Zm00001d003182
[truncated: 665 more rows]

## Sheet: Table S9
Table S9. Membrane structure analysis of identified proteins in membrane proteome.
[truncated: 4,982 more rows]

[truncated: 5 more sheets: Table S10, Table S11, Table S12, Table S13, Table S14]
